# Supplementary material for: 4,4′-Methyl­enedianilinium bis­(3-carb­oxy-4-hydroxy­benzene­sulfonate) monohydrate
Source: Acta Crystallogr Sect E Struct Rep Online. 2008 Sep 17;64(Pt 10):o1947–8. doi: 10.1107/S1600536808029115 (PMC2959445; doi:10.1107/S1600536808029115)
Supplement: Supplementary file 1 [file e-64-o1947-sup1.cif]

##############################################################################
###                                                                        ###
###        Electronic paper (Acta Crystallographica Section E)             ###
###                                                                        ###
##############################################################################
#                                                                            #
# This CIF contains the data in a paper accepted for publication in Acta     #
# Crystallographica Section E. It conforms to the requirements of Notes      #
# for Authors for Section E, and has been peer reviewed under the auspices   #
# of the IUCr Commission on Journals.                                        #
#                                                                            #
# Full details of the Crystallographic Information File format               #
# are given in the paper "The Crystallographic Information File (CIF):       #
# a New Standard Archive File for Crystallography" by S. R. Hall, F. H.      #
# Allen and I. D. Brown [Acta Cryst. (1991), A47, 655-685].                  #
#                                                                            #
# The current version of the core CIF dictionary is obtainable from          #
# ftp://ftp.iucr.org/pub/cif_core.dic. The current version number is 2.4.    #
#                                                                            #
# Software is freely available for graphical display of the structure(s) in  #
# this CIF.  For information consult the CIF home page http://www.iucr.org/  #
# cif/home.html                                                              #
#                                                                            #
# This file may be used for bona fide research purposes within the           #
# scientific community so long as proper attribution is given to the journal # 
# article from which it was obtained.                                        #
#                                                                            #
##############################################################################
                                             
data_global
_audit_creation_method     'form.cif (version 2.0)'
_journal_data_validation_number     ?
_journal_date_recd_electronic     2008-09-01
_journal_date_accepted     2008-09-10
_journal_name_full     'Acta Crystallographica, Section E'
_journal_year     2008
_journal_volume     64
_journal_issue     10
_journal_page_first     o1947
_journal_page_last     o1948
_journal_paper_category     QO
_journal_coeditor_code     LH2691
loop_
    _publ_contact_author_name
    'Dr. Du, Gui-huan'
_publ_contact_author_address
;
Department of Physics
Huazhong University of Science and Technology
Wuhan 430074
People's Republic of China
;
_publ_contact_author_email     'duguihuan@126.com'
_publ_contact_author_fax     ?
_publ_contact_author_phone     ?
_publ_section_title
;
4,4'-Methylenedianilinium bis(3-carboxy-4-hydroxybenzenesulfonate)
monohydrate
;
loop_
    _publ_author_name
    _publ_author_footnote
    _publ_author_address
    'Du, Guihuan' .
;
Department of Physics
Huazhong University of Science and Technology
Wuhan 430074
People's Republic of China
;
    'Liu*, Zuli' .
;
Department of Physics
Huazhong University of Science and Technology
Wuhan 430074
People's Republic of China
;
    'Chu, Qian' .
;
Tongji Hospital, Huazhong University of Science and Technology, Wuhan 430070,
People's Republic of China
;
    'Li, Zhen' .
;
Tongji Hospital, Huazhong University of Science and Technology, Wuhan 430070,
People's Republic of China
;
    'Zhang, Suming' .
;
Tongji Hospital, Huazhong University of Science and Technology, Wuhan 430070,
People's Republic of China
;
_publ_section_synopsis     .
data_I
_audit_creation_method     SHELXL-97
_chemical_name_systematic
;
4,4'-Methylenedianilinium bis(3-carboxy-4-hydroxybenzenesulfonate)
 monohydrate
;
_chemical_name_common
         '4,4'-Methylenediphenylammonium bis(5-sulfonatosalicylate) monohydrate'
_chemical_formula_moiety     'C13 H16 N2 2+, 2(C7 H5 O6 S)-, H2 O'
_chemical_formula_sum     'C27 H28 N2 O13 S2'
_chemical_formula_iupac     'C13 H16 N2 2+, 2C7 H5 O6 S -, H2 O'
_chemical_formula_weight     652.63
_chemical_melting_point     ?
_symmetry_cell_setting     Monoclinic
_symmetry_space_group_name_H-M     'P 21'
_symmetry_space_group_name_Hall     'P 2yb'
loop_
    _symmetry_equiv_pos_as_xyz
    'x, y, z'
    '-x, y+1/2, -z'
_cell_length_a     5.87690(10)
_cell_length_b     18.8659(3)
_cell_length_c     12.9864(2)
_cell_angle_alpha     90.00
_cell_angle_beta     94.6680(10)
_cell_angle_gamma     90.00
_cell_volume     1435.06(4)
_cell_formula_units_Z     2
_cell_measurement_reflns_used     7439
_cell_measurement_theta_min     2.67
_cell_measurement_theta_max     27.01
_cell_measurement_temperature     296(2)
_exptl_crystal_description     plate
_exptl_crystal_colour     colorless
_exptl_crystal_size_max     0.40
_exptl_crystal_size_mid     0.30
_exptl_crystal_size_min     0.04
_exptl_crystal_density_diffrn     1.510
_exptl_crystal_density_meas     ?
_exptl_crystal_density_method     'not measured'
_exptl_crystal_F_000     680
_exptl_absorpt_coefficient_mu     0.258
_exptl_absorpt_correction_type     multi-scan
_exptl_absorpt_process_details     '(SADABS; Sheldrick, 1996)'
_exptl_absorpt_correction_T_min     0.8937
_exptl_absorpt_correction_T_max     0.9897
_exptl_special_details
;
;
_diffrn_ambient_temperature     296(2)
_diffrn_radiation_type     'Mo k\a'
_diffrn_radiation_wavelength     0.71073
_diffrn_radiation_source     'fine focus sealed Siemens Mo tube'
_diffrn_radiation_monochromator     graphite
_diffrn_measurement_device_type     'Bruker SMART APEX CCD area-detector'
_diffrn_measurement_method     '0.3\% wide \w exposures'
_diffrn_detector_area_resol_mean     ?
_diffrn_reflns_number     16262
_diffrn_reflns_av_R_equivalents     0.0228
_diffrn_reflns_av_sigmaI/netI     0.0320
_diffrn_reflns_theta_min     1.57
_diffrn_reflns_theta_max     27.50
_diffrn_reflns_theta_full     27.50
_diffrn_measured_fraction_theta_max     0.991
_diffrn_measured_fraction_theta_full     0.991
_diffrn_reflns_limit_h_min     -7
_diffrn_reflns_limit_h_max     7
_diffrn_reflns_limit_k_min     -24
_diffrn_reflns_limit_k_max     24
_diffrn_reflns_limit_l_min     -16
_diffrn_reflns_limit_l_max     16
_diffrn_standards_number     ?
_diffrn_standards_interval_count     ?
_diffrn_standards_interval_time     ?
_diffrn_standards_decay_%     ?
_refine_special_details
;
Refinement of <i>F</i>^2^ against ALL reflections. The weighted <i>R</i>-factor
<i>wR</i> and goodness of fit <i>S</i> are based on <i>F</i>^2^, conventional
<i>R</i>-factors <i>R</i> are based on <i>F</i>, with <i>F</i> set to zero for
negative <i>F</i>^2^. The threshold expression of <i>F</i>^2^ >
\s(<i>F</i>^2^) is used only for calculating <i>R</i>-factors(gt) <i>etc</i>.
and is not relevant to the choice of reflections for refinement.
<i>R</i>-factors based on <i>F</i>^2^ are statistically about twice as large
as those based on <i>F</i>, and <i>R</i>- factors based on ALL data will be
even larger.
;
_reflns_number_total     6379
_reflns_number_gt     5671
_reflns_threshold_expression     'I>2\s(I)'
_refine_ls_structure_factor_coef     Fsqd
_refine_ls_matrix_type     full
_refine_ls_R_factor_all     0.0467
_refine_ls_R_factor_gt     0.0397
_refine_ls_wR_factor_gt     0.0980
_refine_ls_wR_factor_ref     0.1059
_refine_ls_goodness_of_fit_ref     1.093
_refine_ls_restrained_S_all     1.093
_refine_ls_number_reflns     6379
_refine_ls_number_parameters     433
_refine_ls_number_restraints     1
_refine_ls_hydrogen_treatment     mixed
_refine_ls_weighting_scheme     calc
_refine_ls_weighting_details
         'calc w=1/[\s^2^(Fo^2^)+(0.0586P)^2^+0.1606P] where P=(Fo^2^+2Fc^2^)/3'
_atom_sites_solution_hydrogens     geom
_atom_sites_solution_primary     direct
_atom_sites_solution_secondary     difmap
_refine_ls_shift/su_max     0.000
_refine_ls_shift/su_mean     0.000
_refine_diff_density_max     0.328
_refine_diff_density_min     -0.165
_refine_ls_extinction_method     none
_refine_ls_extinction_coef     ?
_refine_ls_abs_structure_details     'Flack (1983), 3009 Friedel pairs'
_refine_ls_abs_structure_Flack     0.05(6)
loop_
    _atom_type_symbol
    _atom_type_description
    _atom_type_scat_dispersion_real
    _atom_type_scat_dispersion_imag
    _atom_type_scat_source
    'C' 'C' 0.0033 0.0016
                         'International Tables Vol C Tables 4.2.6.8 and 6.1.1.4'
    'H' 'H' 0.0000 0.0000
                         'International Tables Vol C Tables 4.2.6.8 and 6.1.1.4'
    'N' 'N' 0.0061 0.0033
                         'International Tables Vol C Tables 4.2.6.8 and 6.1.1.4'
    'O' 'O' 0.0106 0.0060
                         'International Tables Vol C Tables 4.2.6.8 and 6.1.1.4'
    'S' 'S' 0.1246 0.1234
                         'International Tables Vol C Tables 4.2.6.8 and 6.1.1.4'
_computing_data_collection     'SMART (Bruker, 2007)'
_computing_cell_refinement     'SAINT (Bruker, 2007)'
_computing_data_reduction     'SAINT (Bruker, 2007)'
_computing_structure_solution     'SHELXS97 (Sheldrick, 2008)'
_computing_structure_refinement     'SHELXL97 (Sheldrick, 2008)'
_computing_molecular_graphics     'PLATON (Spek, 2003)'
_computing_publication_material     'PLATON (Spek, 2003)'
loop_
    _atom_site_type_symbol
    _atom_site_label
    _atom_site_fract_x
    _atom_site_fract_y
    _atom_site_fract_z
    _atom_site_U_iso_or_equiv
    _atom_site_adp_type
    _atom_site_calc_flag
    _atom_site_refinement_flags
    _atom_site_occupancy
    _atom_site_disorder_assembly
    _atom_site_disorder_group
    C C1 0.9685(4) 0.25024(11) 0.7833(2) 0.0379(5) Uani d . 1 . .
    C C2 1.1742(5) 0.28453(14) 0.8000(2) 0.0466(6) Uani d . 1 . .
    H H2 1.2839 0.2684 0.8502 0.056 Uiso calc R 1 . .
    C C3 1.2157(5) 0.34335(14) 0.7412(3) 0.0490(7) Uani d . 1 . .
    H H3 1.3549 0.3667 0.7521 0.059 Uiso calc R 1 . .
    C C4 1.0543(5) 0.36826(13) 0.6662(2) 0.0430(6) Uani d . 1 . .
    C C5 0.8515(5) 0.33235(15) 0.6504(2) 0.0491(7) Uani d . 1 . .
    H H5 0.7427 0.3477 0.5993 0.059 Uiso calc R 1 . .
    C C6 0.8060(5) 0.27345(14) 0.7097(2) 0.0477(6) Uani d . 1 . .
    H H6 0.6667 0.2501 0.6993 0.057 Uiso calc R 1 . .
    C C7 1.0939(6) 0.43468(15) 0.6053(2) 0.0537(7) Uani d . 1 . .
    H H7A 1.0142 0.4309 0.5371 0.064 Uiso calc R 1 . .
    H H7B 1.2556 0.4397 0.5969 0.064 Uiso calc R 1 . .
    C C8 1.0094(5) 0.49994(13) 0.6599(2) 0.0419(6) Uani d . 1 . .
    C C9 1.1433(5) 0.53092(14) 0.7404(2) 0.0464(6) Uani d . 1 . .
    H H9 1.2875 0.5125 0.7594 0.056 Uiso calc R 1 . .
    C C10 1.0668(5) 0.58854(14) 0.7929(2) 0.0451(6) Uani d . 1 . .
    H H10 1.1597 0.6096 0.8456 0.054 Uiso calc R 1 . .
    C C11 0.8526(4) 0.61432(12) 0.7664(2) 0.0398(5) Uani d . 1 . .
    C C12 0.7149(4) 0.58484(15) 0.6869(2) 0.0442(6) Uani d . 1 . .
    H H12 0.5702 0.6031 0.6689 0.053 Uiso calc R 1 . .
    C C13 0.7954(5) 0.52752(15) 0.6342(2) 0.0486(6) Uani d . 1 . .
    H H13 0.7032 0.5073 0.5805 0.058 Uiso calc R 1 . .
    N N1 0.9214(5) 0.18836(12) 0.8458(2) 0.0443(5) Uani d . 1 . .
    H H1B 0.804(6) 0.1679(19) 0.824(3) 0.053 Uiso d . 1 . .
    H H1A 0.928(5) 0.1973(18) 0.914(3) 0.053 Uiso d . 1 . .
    H H1C 1.040(6) 0.1513(18) 0.845(3) 0.053 Uiso d . 1 . .
    N N2 0.7665(5) 0.67217(14) 0.8262(2) 0.0515(6) Uani d . 1 . .
    H H2A 0.861(6) 0.703(2) 0.841(3) 0.062 Uiso d . 1 . .
    H H2B 0.665(6) 0.696(2) 0.793(3) 0.062 Uiso d . 1 . .
    H H2C 0.692(6) 0.6611(19) 0.888(3) 0.062 Uiso d . 1 . .
    C C14 0.5812(4) 0.96279(12) 0.95964(18) 0.0340(5) Uani d . 1 . .
    C C15 0.4353(4) 0.99410(13) 1.02603(19) 0.0365(5) Uani d . 1 . .
    C C16 0.2674(5) 0.95376(14) 1.0667(2) 0.0445(6) Uani d . 1 . .
    H H16 0.1755 0.9739 1.1138 0.053 Uiso calc R 1 . .
    C C17 0.2356(5) 0.88431(13) 1.0379(2) 0.0407(6) Uani d . 1 . .
    H H17 0.1199 0.8579 1.0643 0.049 Uiso calc R 1 . .
    C C18 0.3759(4) 0.85330(11) 0.96958(19) 0.0347(5) Uani d . 1 . .
    C C19 0.5485(4) 0.89143(12) 0.93132(19) 0.0351(5) Uani d . 1 . .
    H H19 0.6439 0.8701 0.8867 0.042 Uiso calc R 1 . .
    C C20 0.7674(4) 1.00540(13) 0.91927(19) 0.0379(5) Uani d . 1 . .
    O O1 0.7991(3) 1.06703(9) 0.94503(16) 0.0494(5) Uani d . 1 . .
    O O2 0.8919(4) 0.97200(11) 0.85615(17) 0.0505(5) Uani d . 1 . .
    H H2D 0.967(7) 1.001(2) 0.831(3) 0.076 Uiso d . 1 . .
    O O3 0.4490(4) 1.06391(9) 1.05113(16) 0.0493(5) Uani d . 1 . .
    H H3A 0.565(7) 1.079(2) 1.021(3) 0.074 Uiso d . 1 . .
    O O4 0.0960(4) 0.74792(10) 0.94941(17) 0.0548(5) Uani d . 1 . .
    O O5 0.4898(4) 0.72016(10) 0.99028(16) 0.0533(5) Uani d . 1 . .
    O O6 0.3678(3) 0.76210(11) 0.82021(14) 0.0492(4) Uani d . 1 . .
    S S1 0.32980(11) 0.76440(3) 0.92902(5) 0.03782(15) Uani d . 1 . .
    C C21 0.0913(5) 0.20452(12) 0.48434(19) 0.0384(5) Uani d . 1 . .
    C C22 -0.1231(5) 0.17470(14) 0.4583(2) 0.0420(6) Uani d . 1 . .
    C C23 -0.1983(4) 0.11873(15) 0.5176(2) 0.0440(6) Uani d . 1 . .
    H H23 -0.3442 0.1004 0.5028 0.053 Uiso calc R 1 . .
    C C24 -0.0591(4) 0.09056(13) 0.5976(2) 0.0400(5) Uani d . 1 . .
    H H24 -0.1094 0.0527 0.6355 0.048 Uiso calc R 1 . .
    C C25 0.1583(4) 0.11918(13) 0.62162(18) 0.0368(5) Uani d . 1 . .
    C C26 0.2297(4) 0.17632(13) 0.56590(19) 0.0373(5) Uani d . 1 . .
    H H26 0.3726 0.1962 0.5833 0.045 Uiso calc R 1 . .
    C C27 0.1761(5) 0.26283(15) 0.4210(2) 0.0466(6) Uani d . 1 . .
    O O7 0.0906(5) 0.27667(13) 0.33542(18) 0.0716(7) Uani d . 1 . .
    O O8 0.3540(4) 0.29627(12) 0.46501(18) 0.0578(6) Uani d . 1 . .
    H H8A 0.407(7) 0.328(3) 0.424(3) 0.087 Uiso d . 1 . .
    O O9 -0.2667(4) 0.19688(13) 0.37804(16) 0.0554(5) Uani d . 1 . .
    H H9A -0.206(7) 0.231(2) 0.348(3) 0.083 Uiso d . 1 . .
    O O10 0.4348(4) 0.01754(12) 0.6798(2) 0.0732(7) Uani d . 1 . .
    O O11 0.2003(3) 0.06836(11) 0.80492(16) 0.0520(5) Uani d . 1 . .
    O O12 0.5149(4) 0.13324(13) 0.74758(17) 0.0589(5) Uani d . 1 . .
    S S2 0.34239(10) 0.08090(3) 0.72033(5) 0.03813(15) Uani d . 1 . .
    O O13 0.4004(7) 0.87302(16) 0.6497(3) 0.0986(11) Uani d . 1 . .
    H H13A 0.404(11) 0.917(4) 0.657(5) 0.148 Uiso d . 1 . .
    H H13B 0.314(12) 0.857(4) 0.698(5) 0.148 Uiso d . 1 . .
loop_
    _atom_site_aniso_label
    _atom_site_aniso_U_11
    _atom_site_aniso_U_22
    _atom_site_aniso_U_33
    _atom_site_aniso_U_12
    _atom_site_aniso_U_13
    _atom_site_aniso_U_23
    C1 0.0465(14) 0.0255(11) 0.0430(13) 0.0029(9) 0.0114(11) 0.0018(9)
    C2 0.0433(15) 0.0386(13) 0.0572(17) 0.0012(11) -0.0001(12) -0.0006(12)
    C3 0.0386(14) 0.0371(13) 0.072(2) -0.0061(11) 0.0098(13) 0.0020(13)
    C4 0.0540(16) 0.0288(11) 0.0487(15) 0.0009(11) 0.0189(13) -0.0001(10)
    C5 0.0567(17) 0.0378(13) 0.0515(17) -0.0028(12) -0.0034(13) 0.0017(12)
    C6 0.0461(15) 0.0360(13) 0.0604(17) -0.0075(11) 0.0012(12) -0.0022(12)
    C7 0.074(2) 0.0380(14) 0.0532(17) -0.0042(13) 0.0280(16) 0.0007(12)
    C8 0.0533(16) 0.0303(11) 0.0443(14) -0.0045(11) 0.0166(12) 0.0069(10)
    C9 0.0385(14) 0.0394(14) 0.0615(17) 0.0006(11) 0.0053(12) 0.0073(12)
    C10 0.0426(13) 0.0405(13) 0.0516(15) -0.0040(11) -0.0003(11) -0.0008(12)
    C11 0.0439(14) 0.0317(11) 0.0450(14) -0.0026(10) 0.0110(11) 0.0057(10)
    C12 0.0395(13) 0.0438(13) 0.0489(15) -0.0009(12) 0.0006(11) 0.0020(13)
    C13 0.0526(16) 0.0453(14) 0.0476(16) -0.0092(12) 0.0011(12) -0.0004(12)
    N1 0.0522(14) 0.0327(11) 0.0493(14) -0.0007(10) 0.0109(11) 0.0053(10)
    N2 0.0526(16) 0.0430(13) 0.0598(17) -0.0009(11) 0.0102(13) -0.0071(11)
    C14 0.0373(12) 0.0294(10) 0.0354(12) -0.0008(9) 0.0033(10) 0.0028(9)
    C15 0.0399(13) 0.0297(10) 0.0399(13) -0.0018(9) 0.0024(10) -0.0014(10)
    C16 0.0502(15) 0.0355(12) 0.0506(16) 0.0006(11) 0.0204(12) -0.0063(11)
    C17 0.0437(14) 0.0350(12) 0.0452(14) -0.0063(10) 0.0155(11) -0.0015(11)
    C18 0.0416(14) 0.0255(10) 0.0373(13) -0.0028(9) 0.0050(10) -0.0019(9)
    C19 0.0395(13) 0.0295(10) 0.0369(13) -0.0001(9) 0.0076(10) -0.0003(9)
    C20 0.0408(13) 0.0352(12) 0.0378(13) -0.0018(10) 0.0042(10) 0.0072(10)
    O1 0.0584(11) 0.0307(9) 0.0610(12) -0.0109(8) 0.0165(9) 0.0016(8)
    O2 0.0503(12) 0.0434(10) 0.0609(12) -0.0058(8) 0.0237(9) 0.0028(9)
    O3 0.0632(12) 0.0300(9) 0.0572(12) -0.0089(8) 0.0202(10) -0.0088(8)
    O4 0.0591(12) 0.0426(11) 0.0648(13) -0.0178(9) 0.0169(10) -0.0127(9)
    O5 0.0722(14) 0.0328(9) 0.0542(12) 0.0043(9) 0.0013(10) 0.0003(8)
    O6 0.0616(12) 0.0444(9) 0.0418(10) -0.0044(9) 0.0053(8) -0.0081(9)
    S1 0.0465(3) 0.0268(2) 0.0410(3) -0.0056(2) 0.0090(2) -0.0048(2)
    C21 0.0487(14) 0.0309(11) 0.0366(12) 0.0026(10) 0.0093(11) -0.0031(10)
    C22 0.0445(14) 0.0435(13) 0.0382(13) 0.0094(11) 0.0041(11) -0.0046(11)
    C23 0.0355(13) 0.0548(15) 0.0425(14) -0.0062(11) 0.0078(11) -0.0064(12)
    C24 0.0403(13) 0.0396(12) 0.0415(13) -0.0027(11) 0.0108(10) 0.0017(11)
    C25 0.0403(13) 0.0353(12) 0.0352(13) 0.0007(10) 0.0063(10) -0.0040(10)
    C26 0.0375(12) 0.0355(11) 0.0398(13) -0.0009(10) 0.0077(10) -0.0025(10)
    C27 0.0587(16) 0.0359(12) 0.0461(15) 0.0022(13) 0.0098(12) 0.0003(13)
    O7 0.0983(19) 0.0600(15) 0.0541(14) -0.0140(12) -0.0090(13) 0.0217(11)
    O8 0.0705(14) 0.0522(12) 0.0510(13) -0.0155(10) 0.0072(11) 0.0091(10)
    O9 0.0532(12) 0.0598(13) 0.0519(12) 0.0058(10) -0.0041(9) 0.0067(10)
    O10 0.0848(17) 0.0520(12) 0.0842(17) 0.0241(12) 0.0150(14) 0.0013(12)
    O11 0.0452(10) 0.0580(12) 0.0537(11) -0.0025(9) 0.0091(8) 0.0180(9)
    O12 0.0511(12) 0.0624(13) 0.0609(13) -0.0159(10) -0.0087(10) 0.0176(10)
    S2 0.0342(3) 0.0355(3) 0.0456(3) 0.0013(2) 0.0084(2) 0.0066(3)
    O13 0.136(3) 0.0565(15) 0.112(3) 0.0003(17) 0.058(2) -0.0240(16)
_geom_special_details
;
All e.s.d.'s (except the e.s.d. in the dihedral angle between two l.s. planes)
are estimated using the full covariance matrix. The cell e.s.d.'s are taken
into account individually in the estimation of e.s.d.'s in distances, angles
and torsion angles; correlations between e.s.d.'s in cell parameters are only
used when they are defined by crystal symmetry. An approximate (isotropic)
treatment of cell e.s.d.'s is used for estimating e.s.d.'s involving l.s.
planes.
;
loop_
    _geom_bond_atom_site_label_1
    _geom_bond_atom_site_label_2
    _geom_bond_site_symmetry_2
    _geom_bond_distance
    _geom_bond_publ_flag
    C1 C6 . 1.368(4) no
    C1 C2 . 1.373(4) no
    C1 N1 . 1.461(3) no
    C2 C3 . 1.381(4) no
    C2 H2 . 0.9300 no
    C3 C4 . 1.384(4) no
    C3 H3 . 0.9300 no
    C4 C5 . 1.372(4) no
    C4 C7 . 1.510(4) no
    C5 C6 . 1.390(4) no
    C5 H5 . 0.9300 no
    C6 H6 . 0.9300 no
    C7 C8 . 1.524(4) no
    C7 H7A . 0.9700 no
    C7 H7B . 0.9700 no
    C8 C13 . 1.377(4) no
    C8 C9 . 1.386(4) no
    C9 C10 . 1.378(4) no
    C9 H9 . 0.9300 no
    C10 C11 . 1.367(4) no
    C10 H10 . 0.9300 no
    C11 C12 . 1.376(4) no
    C11 N2 . 1.454(3) no
    C12 C13 . 1.384(4) no
    C12 H12 . 0.9300 no
    C13 H13 . 0.9300 no
    N1 H1B . 0.82(4) no
    N1 H1A . 0.90(4) no
    N1 H1C . 0.99(4) no
    N2 H2A . 0.82(4) no
    N2 H2B . 0.84(4) no
    N2 H2C . 0.97(4) no
    C14 C15 . 1.396(3) no
    C14 C19 . 1.405(3) no
    C14 C20 . 1.487(3) no
    C15 O3 . 1.357(3) no
    C15 C16 . 1.384(4) no
    C16 C17 . 1.371(3) no
    C16 H16 . 0.9300 no
    C17 C18 . 1.389(3) no
    C17 H17 . 0.9300 no
    C18 C19 . 1.370(3) no
    C18 S1 . 1.772(2) no
    C19 H19 . 0.9300 no
    C20 O1 . 1.220(3) no
    C20 O2 . 1.305(3) no
    O2 H2D . 0.80(4) no
    O3 H3A . 0.86(4) no
    O4 S1 . 1.454(2) no
    O5 S1 . 1.446(2) no
    O6 S1 . 1.4490(19) no
    O6 O13 . 3.064(4) no
    C21 C26 . 1.388(4) no
    C21 C22 . 1.396(4) no
    C21 C27 . 1.484(4) no
    C22 O9 . 1.353(3) no
    C22 C23 . 1.400(4) no
    C23 C24 . 1.375(4) no
    C23 H23 . 0.9300 no
    C24 C25 . 1.399(4) no
    C24 H24 . 0.9300 no
    C25 C26 . 1.382(3) no
    C25 S2 . 1.763(3) no
    C26 H26 . 0.9300 no
    C27 O7 . 1.211(4) no
    C27 O8 . 1.311(4) no
    O8 H8A . 0.87(5) no
    O9 H9A . 0.86(5) no
    O10 S2 . 1.431(2) no
    O11 S2 . 1.4526(19) no
    O12 S2 . 1.439(2) no
    O13 H13A . 0.83(8) no
    O13 H13B . 0.89(7) no
loop_
    _geom_angle_atom_site_label_1
    _geom_angle_atom_site_label_2
    _geom_angle_atom_site_label_3
    _geom_angle_site_symmetry_1
    _geom_angle_site_symmetry_3
    _geom_angle
    _geom_angle_publ_flag
    C6 C1 C2 . . 121.0(2) no
    C6 C1 N1 . . 119.4(2) no
    C2 C1 N1 . . 119.5(2) no
    C1 C2 C3 . . 119.0(3) no
    C1 C2 H2 . . 120.5 no
    C3 C2 H2 . . 120.5 no
    C2 C3 C4 . . 121.4(3) no
    C2 C3 H3 . . 119.3 no
    C4 C3 H3 . . 119.3 no
    C5 C4 C3 . . 118.3(2) no
    C5 C4 C7 . . 120.0(3) no
    C3 C4 C7 . . 121.6(3) no
    C4 C5 C6 . . 121.1(3) no
    C4 C5 H5 . . 119.5 no
    C6 C5 H5 . . 119.5 no
    C1 C6 C5 . . 119.2(3) no
    C1 C6 H6 . . 120.4 no
    C5 C6 H6 . . 120.4 no
    C4 C7 C8 . . 110.9(2) no
    C4 C7 H7A . . 109.5 no
    C8 C7 H7A . . 109.5 no
    C4 C7 H7B . . 109.5 no
    C8 C7 H7B . . 109.5 no
    H7A C7 H7B . . 108.1 no
    C13 C8 C9 . . 118.4(2) no
    C13 C8 C7 . . 121.2(3) no
    C9 C8 C7 . . 120.4(3) no
    C10 C9 C8 . . 121.2(3) no
    C10 C9 H9 . . 119.4 no
    C8 C9 H9 . . 119.4 no
    C11 C10 C9 . . 119.2(3) no
    C11 C10 H10 . . 120.4 no
    C9 C10 H10 . . 120.4 no
    C10 C11 C12 . . 121.2(2) no
    C10 C11 N2 . . 119.1(3) no
    C12 C11 N2 . . 119.7(2) no
    C11 C12 C13 . . 118.9(2) no
    C11 C12 H12 . . 120.6 no
    C13 C12 H12 . . 120.6 no
    C8 C13 C12 . . 121.2(3) no
    C8 C13 H13 . . 119.4 no
    C12 C13 H13 . . 119.4 no
    C1 N1 H1B . . 112(2) no
    C1 N1 H1A . . 114(2) no
    H1B N1 H1A . . 114(3) no
    C1 N1 H1C . . 113.3(19) no
    H1B N1 H1C . . 103(3) no
    H1A N1 H1C . . 100(3) no
    C11 N2 H2A . . 114(3) no
    C11 N2 H2B . . 113(2) no
    H2A N2 H2B . . 100(4) no
    C11 N2 H2C . . 119(2) no
    H2A N2 H2C . . 107(3) no
    H2B N2 H2C . . 102(3) no
    C15 C14 C19 . . 119.3(2) no
    C15 C14 C20 . . 119.7(2) no
    C19 C14 C20 . . 121.0(2) no
    O3 C15 C16 . . 118.2(2) no
    O3 C15 C14 . . 122.1(2) no
    C16 C15 C14 . . 119.7(2) no
    C17 C16 C15 . . 120.5(2) no
    C17 C16 H16 . . 119.8 no
    C15 C16 H16 . . 119.8 no
    C16 C17 C18 . . 120.1(2) no
    C16 C17 H17 . . 119.9 no
    C18 C17 H17 . . 119.9 no
    C19 C18 C17 . . 120.4(2) no
    C19 C18 S1 . . 119.29(18) no
    C17 C18 S1 . . 120.28(18) no
    C18 C19 C14 . . 119.9(2) no
    C18 C19 H19 . . 120.1 no
    C14 C19 H19 . . 120.1 no
    O1 C20 O2 . . 123.5(2) no
    O1 C20 C14 . . 121.3(2) no
    O2 C20 C14 . . 115.3(2) no
    C20 O2 H2D . . 106(3) no
    C15 O3 H3A . . 104(3) no
    S1 O6 H2B . . 111.3(10) no
    S1 O6 O13 . . 135.06(12) no
    H2B O6 O13 . . 99.8(10) no
    O5 S1 O6 . . 111.97(12) no
    O5 S1 O4 . . 110.99(13) no
    O6 S1 O4 . . 113.21(12) no
    O5 S1 C18 . . 107.80(12) no
    O6 S1 C18 . . 106.63(12) no
    O4 S1 C18 . . 105.80(11) no
    C26 C21 C22 . . 119.5(2) no
    C26 C21 C27 . . 120.3(2) no
    C22 C21 C27 . . 120.1(2) no
    O9 C22 C21 . . 123.8(2) no
    O9 C22 C23 . . 116.9(2) no
    C21 C22 C23 . . 119.3(2) no
    C24 C23 C22 . . 120.8(2) no
    C24 C23 H23 . . 119.6 no
    C22 C23 H23 . . 119.6 no
    C23 C24 C25 . . 119.7(2) no
    C23 C24 H24 . . 120.1 no
    C25 C24 H24 . . 120.1 no
    C26 C25 C24 . . 119.7(2) no
    C26 C25 S2 . . 120.4(2) no
    C24 C25 S2 . . 119.95(19) no
    C25 C26 C21 . . 120.9(2) no
    C25 C26 H26 . . 119.5 no
    C21 C26 H26 . . 119.5 no
    O7 C27 O8 . . 123.6(3) no
    O7 C27 C21 . . 122.4(3) no
    O8 C27 C21 . . 114.0(2) no
    C27 O8 H8A . . 112(3) no
    C22 O9 H9A . . 109(3) no
    O10 S2 O12 . . 112.51(15) no
    O10 S2 O11 . . 113.65(14) no
    O12 S2 O11 . . 111.27(13) no
    O10 S2 C25 . . 107.66(14) no
    O12 S2 C25 . . 106.02(12) no
    O11 S2 C25 . . 105.07(11) no
    O6 O13 H13A . . 127(5) no
    H13A O13 H13B . . 106(6) no
loop_
    _geom_torsion_atom_site_label_1
    _geom_torsion_atom_site_label_2
    _geom_torsion_atom_site_label_3
    _geom_torsion_atom_site_label_4
    _geom_torsion_site_symmetry_1
    _geom_torsion_site_symmetry_2
    _geom_torsion_site_symmetry_3
    _geom_torsion_site_symmetry_4
    _geom_torsion
    _geom_torsion_publ_flag
    C6 C1 C2 C3 . . . . 0.1(4) no
    N1 C1 C2 C3 . . . . -179.4(3) no
    C1 C2 C3 C4 . . . . 0.1(4) no
    C2 C3 C4 C5 . . . . -0.9(4) no
    C2 C3 C4 C7 . . . . 176.9(3) no
    C3 C4 C5 C6 . . . . 1.5(4) no
    C7 C4 C5 C6 . . . . -176.3(3) no
    C2 C1 C6 C5 . . . . 0.5(4) no
    N1 C1 C6 C5 . . . . 180.0(3) no
    C4 C5 C6 C1 . . . . -1.4(4) no
    C5 C4 C7 C8 . . . . 88.5(3) no
    C3 C4 C7 C8 . . . . -89.3(3) no
    C4 C7 C8 C13 . . . . -95.7(3) no
    C4 C7 C8 C9 . . . . 81.2(3) no
    C13 C8 C9 C10 . . . . -0.9(4) no
    C7 C8 C9 C10 . . . . -177.9(2) no
    C8 C9 C10 C11 . . . . 1.6(4) no
    C9 C10 C11 C12 . . . . -1.6(4) no
    C9 C10 C11 N2 . . . . 176.1(2) no
    C10 C11 C12 C13 . . . . 0.8(4) no
    N2 C11 C12 C13 . . . . -176.8(3) no
    C9 C8 C13 C12 . . . . 0.1(4) no
    C7 C8 C13 C12 . . . . 177.1(2) no
    C11 C12 C13 C8 . . . . -0.1(4) no
    C19 C14 C15 O3 . . . . -175.8(2) no
    C20 C14 C15 O3 . . . . 3.7(4) no
    C19 C14 C15 C16 . . . . 2.9(4) no
    C20 C14 C15 C16 . . . . -177.6(2) no
    O3 C15 C16 C17 . . . . 175.3(3) no
    C14 C15 C16 C17 . . . . -3.5(4) no
    C15 C16 C17 C18 . . . . 1.6(4) no
    C16 C17 C18 C19 . . . . 0.8(4) no
    C16 C17 C18 S1 . . . . -178.0(2) no
    C17 C18 C19 C14 . . . . -1.3(4) no
    S1 C18 C19 C14 . . . . 177.48(19) no
    C15 C14 C19 C18 . . . . -0.5(4) no
    C20 C14 C19 C18 . . . . 180.0(2) no
    C15 C14 C20 O1 . . . . 1.8(4) no
    C19 C14 C20 O1 . . . . -178.7(3) no
    C15 C14 C20 O2 . . . . -178.7(2) no
    C19 C14 C20 O2 . . . . 0.8(4) no
    H2B O6 S1 O5 . . . . -2.9(10) no
    O13 O6 S1 O5 . . . . -133.47(18) no
    H2B O6 S1 O4 . . . . -129.3(10) no
    O13 O6 S1 O4 . . . . 100.15(19) no
    H2B O6 S1 C18 . . . . 114.8(10) no
    O13 O6 S1 C18 . . . . -15.8(2) no
    C19 C18 S1 O5 . . . . 82.1(2) no
    C17 C18 S1 O5 . . . . -99.1(2) no
    C19 C18 S1 O6 . . . . -38.3(2) no
    C17 C18 S1 O6 . . . . 140.5(2) no
    C19 C18 S1 O4 . . . . -159.1(2) no
    C17 C18 S1 O4 . . . . 19.7(3) no
    C26 C21 C22 O9 . . . . -177.7(2) no
    C27 C21 C22 O9 . . . . -1.6(4) no
    C26 C21 C22 C23 . . . . 2.6(4) no
    C27 C21 C22 C23 . . . . 178.7(2) no
    O9 C22 C23 C24 . . . . 176.9(2) no
    C21 C22 C23 C24 . . . . -3.4(4) no
    C22 C23 C24 C25 . . . . 1.5(4) no
    C23 C24 C25 C26 . . . . 1.1(4) no
    C23 C24 C25 S2 . . . . -177.24(19) no
    C24 C25 C26 C21 . . . . -1.9(4) no
    S2 C25 C26 C21 . . . . 176.48(18) no
    C22 C21 C26 C25 . . . . 0.0(4) no
    C27 C21 C26 C25 . . . . -176.1(2) no
    C26 C21 C27 O7 . . . . 160.4(3) no
    C22 C21 C27 O7 . . . . -15.6(4) no
    C26 C21 C27 O8 . . . . -17.9(3) no
    C22 C21 C27 O8 . . . . 166.1(2) no
    C26 C25 S2 O10 . . . . -101.6(2) no
    C24 C25 S2 O10 . . . . 76.8(2) no
    C26 C25 S2 O12 . . . . 19.1(2) no
    C24 C25 S2 O12 . . . . -162.6(2) no
    C26 C25 S2 O11 . . . . 137.0(2) no
    C24 C25 S2 O11 . . . . -44.7(2) no
loop_
    _geom_hbond_atom_site_label_D
    _geom_hbond_atom_site_label_H
    _geom_hbond_atom_site_label_A
    _geom_hbond_site_symmetry_A
    _geom_hbond_distance_DH
    _geom_hbond_distance_HA
    _geom_hbond_distance_DA
    _geom_hbond_angle_DHA
    _geom_hbond_publ_flag
    N1 H1A O4 2_647 0.90(4) 2.03(4) 2.896(4) 161(3) yes
    N1 H1B O1 1_545 0.82(4) 2.47(3) 2.751(3) 101(3) yes
    N1 H1B O12 . 0.82(4) 2.01(4) 2.814(4) 168(3) yes
    N1 H1C O11 1_655 0.99(4) 1.92(4) 2.870(3) 161(3) yes
    N2 H2A O4 1_655 0.82(4) 2.07(4) 2.801(4) 149(3) yes
    N2 H2C O5 . 0.97(4) 2.16(4) 2.927(4) 135(3) yes
    N2 H2B O6 . 0.84(4) 2.20(4) 2.889(4) 139(3) yes
    N2 H2C O3 2_647 0.97(4) 2.19(4) 2.940(3) 134(3) yes
    O2 H2D O11 1_665 0.80(4) 1.91(4) 2.688(3) 164(4) yes
    O3 H3A O1 . 0.86(4) 1.77(4) 2.569(3) 153(4) yes
    O8 H8A O13 2_646 0.87(5) 1.76(5) 2.598(4) 160(4) yes
    O9 H9A O7 . 0.86(5) 1.96(4) 2.678(3) 141(4) yes
    O9 H9A O6 2_546 0.86(5) 2.38(4) 2.872(3) 117(3) yes
    O13 H13A O10 1_565 0.83(8) 1.93(8) 2.759(4) 176(7) yes
    O13 H13B O6 . 0.89(7) 2.39(7) 3.064(4) 132(6) yes
    C2 H2 O5 2_747 0.93 2.54 3.452(4) 167.7 yes
    C6 H6 O12 . 0.93 2.48 3.210(3) 135.7 yes
    C12 H12 O9 2_556 0.93 2.55 3.428(4) 157.7 yes
    C16 H16 Cg 2_657 0.93 2.85 3.727(3) 157 yes
