# Supplementary material for: 4,4′-Methyl­enedianilinium bis­(3-carb­oxy-4-hydroxy­benzene­sulfonate) monohydrate
Source: Acta Crystallogr Sect E Struct Rep Online. 2008 Sep 17;64(Pt 10):o1947–8. doi: 10.1107/S1600536808029115 (PMC2959445; doi:10.1107/S1600536808029115)
Supplement: Supplementary file 2 [file e-64-o1947-Isup2.hkl]

# 
# h,k,l, Fc-squared, Fo-squared, sigma(Fo-squared) and status flag 
# 
data_I
_shelx_title ' I in P2(1)' 
_shelx_refln_list_code          4 
_shelx_F_calc_maximum      126.32 
_exptl_crystal_F_000       680.00 
_reflns_d_resolution_high  0.7697 
 
loop_ 
 _symmetry_equiv_pos_as_xyz 
 'x, y, z' 
 '-x, y+1/2, -z' 
 
_cell_length_a     5.8769 
_cell_length_b    18.8659 
_cell_length_c    12.9864 
_cell_angle_alpha  90.000 
_cell_angle_beta   94.668 
_cell_angle_gamma  90.000 
 
_shelx_F_squared_multiplier     1.000 
 
loop_ 
 _refln_index_h 
 _refln_index_k 
 _refln_index_l 
 _refln_F_squared_calc 
 _refln_F_squared_meas 
 _refln_F_squared_sigma 
 _refln_observed_status 
   0 -24   0       44.11       48.25      5.57 o 
   1 -24   0       43.90       51.23      5.65 o 
   1 -23   0       91.34       87.58      4.54 o 
   2 -23   0       31.95       40.09      4.91 o 
   0 -22   0      203.73      208.71      8.45 o 
   1 -22   0       78.77       80.34      4.46 o 
   2 -22   0       47.68       40.14      6.99 o 
   3 -22   0      113.03      121.40      6.85 o 
   1 -21   0       13.43       10.67      1.97 o 
   2 -21   0      106.97       99.53      5.43 o 
   3 -21   0        8.51        7.71      2.42 o 
   0 -20   0      199.08      198.30      7.80 o 
   1 -20   0       42.23       45.34      3.01 o 
   2 -20   0       89.17       90.40      3.90 o 
   3 -20   0       52.56       53.84      5.27 o 
   4 -20   0       11.70       14.92      3.99 o 
   1 -19   0      168.38      158.28      4.71 o 
   2 -19   0      465.53      459.41      8.95 o 
   3 -19   0       98.82      111.45      3.98 o 
   4 -19   0       18.87       20.31      4.01 o 
   0 -18   0       30.06       32.75      7.45 o 
   1 -18   0        7.83        9.93      1.68 o 
   2 -18   0       44.52       52.98      3.79 o 
   3 -18   0      437.03      399.87      8.24 o 
   4 -18   0       85.54       91.66      4.45 o 
   5 -18   0       83.63       98.96      7.51 o 
   1 -17   0      147.50      136.82      4.08 o 
   2 -17   0       35.37       36.07      2.79 o 
   3 -17   0        8.34        9.99      1.78 o 
   4 -17   0       13.08       12.74      2.06 o 
   5 -17   0       35.10       43.30      4.86 o 
   0 -16   0     1197.09     1098.13     22.06 o 
   1 -16   0      213.63      208.81      4.49 o 
   2 -16   0       92.35       84.62      3.03 o 
   3 -16   0      176.61      165.90      4.31 o 
   4 -16   0       15.86       15.41      2.08 o 
   5 -16   0       21.44       24.36      4.10 o 
   1 -15   0      569.55      534.42      8.09 o 
   2 -15   0       57.63       59.78      2.52 o 
   3 -15   0      296.17      291.52      5.80 o 
   4 -15   0      191.86      185.79      4.76 o 
   5 -15   0       28.82       34.04      4.09 o 
   0 -14   0      143.90      145.37      5.28 o 
   1 -14   0      258.84      243.33      5.31 o 
   2 -14   0       66.27       66.44      2.55 o 
   3 -14   0      146.41      145.06      3.85 o 
   4 -14   0       36.07       38.54      2.44 o 
   5 -14   0        8.64        8.77      2.89 o 
   6 -14   0       33.60        6.54      7.57 o 
   1 -13   0      427.06      388.48      8.98 o 
   2 -13   0     1762.80     1724.15     22.47 o 
   3 -13   0      617.40      572.03      8.75 o 
   4 -13   0      263.39      246.88      6.69 o 
   5 -13   0       96.54       96.32      5.21 o 
   6 -13   0        4.21       -1.06      6.57 o 
   0 -12   0     1948.12     1936.14     29.12 o 
   1 -12   0      504.81      530.96      7.54 o 
   2 -12   0      445.44      431.29      7.32 o 
   3 -12   0      711.91      686.75     13.16 o 
   4 -12   0      100.76       95.66      3.21 o 
   5 -12   0        1.38       -0.03      1.80 o 
   6 -12   0       13.04       15.28      7.25 o 
   1 -11   0       38.29       34.35      1.57 o 
   2 -11   0      100.42       99.85      2.66 o 
   3 -11   0      613.79      616.24      8.91 o 
   4 -11   0      148.48      141.89      3.74 o 
   5 -11   0       66.17       65.96      4.32 o 
   6 -11   0        4.41        3.62      5.33 o 
   0 -10   0     6506.72     6870.21     95.83 o 
   1 -10   0       15.70       17.83      0.91 o 
   2 -10   0      595.76      538.03      7.62 o 
   3 -10   0      876.77      871.52     11.65 o 
   4 -10   0       99.11       92.59      2.99 o 
   5 -10   0        2.59        4.03      2.06 o 
   6 -10   0       12.76       10.53      5.62 o 
   1  -9   0     1359.00     1366.37     15.77 o 
   2  -9   0     1980.61     1931.56     22.04 o 
   3  -9   0       52.81       49.25      1.97 o 
   4  -9   0      158.56      148.77      6.52 o 
   5  -9   0      354.44      383.42      9.67 o 
   6  -9   0        8.42       12.17      5.60 o 
   7  -9   0       12.57       10.97      7.46 o 
   0  -8   0      894.20      996.17     15.27 o 
   1  -8   0      145.16      153.46      2.84 o 
   2  -8   0      752.53      806.59     11.04 o 
   3  -8   0       65.16       64.91      2.13 o 
   4  -8   0       29.13       27.76      1.77 o 
   5  -8   0       54.85       62.01      3.90 o 
   6  -8   0       53.72       56.62      8.79 o 
   7  -8   0        7.75        6.68      7.21 o 
   1  -7   0      829.77      851.91     11.06 o 
   2  -7   0     1040.03      981.56     12.90 o 
   3  -7   0      276.74      281.12      7.00 o 
   4  -7   0      158.42      154.86      3.63 o 
   5  -7   0      134.37      145.03      5.44 o 
   6  -7   0      112.16       93.55     10.35 o 
   7  -7   0       20.71       19.46      7.78 o 
   0  -6   0     3160.63     3549.47     49.45 o 
   1  -6   0      297.97      299.65      4.57 o 
   2  -6   0       66.09       57.16      1.98 o 
   3  -6   0      591.03      590.37     12.12 o 
   4  -6   0      423.16      396.56      6.44 o 
   5  -6   0       72.01       78.82      4.11 o 
   6  -6   0      235.46      239.08     15.12 o 
   7  -6   0       43.37       52.70      9.64 o 
   1  -5   0     1487.87     1429.52     17.32 o 
   2  -5   0       21.17       23.58      2.64 o 
   3  -5   0      394.47      411.93      6.51 o 
   4  -5   0      232.55      227.05      4.40 o 
   5  -5   0      209.81      203.22      7.02 o 
   6  -5   0       17.03       17.69      5.60 o 
   7  -5   0        9.59       13.24      6.36 o 
   0  -4   0     6090.28     6800.73     93.23 o 
   1  -4   0      542.78      495.87      6.68 o 
   2  -4   0      752.77      775.11     11.95 o 
   3  -4   0      267.78      284.36      4.41 o 
   4  -4   0      318.80      289.13      5.43 o 
   5  -4   0      125.95      130.21      4.14 o 
   6  -4   0      298.55      299.90     16.64 o 
   7  -4   0       39.47       39.55      7.94 o 
   1  -3   0     2923.76     3290.86     45.63 o 
   2  -3   0     1939.32     2102.23     22.84 o 
   3  -3   0      335.79      327.78      4.94 o 
   4  -3   0      260.51      245.35      7.00 o 
   5  -3   0      239.18      227.90      4.84 o 
   6  -3   0       17.09       17.63      5.48 o 
   7  -3   0       62.70       79.21     10.08 o 
   0  -2   0     7342.36     7580.23    124.97 o 
   1  -2   0      833.01      867.11     12.53 o 
   2  -2   0      463.76      421.30      5.46 o 
   3  -2   0      678.21      751.57      9.50 o 
   4  -2   0      136.88      153.04      3.36 o 
   5  -2   0      132.58      129.50      3.24 o 
   6  -2   0       78.16       86.73      8.97 o 
   7  -2   0       39.33       50.65      8.15 o 
   1  -1   0     1118.62     1226.31     13.43 o 
   2  -1   0     4771.79     4869.32     67.57 o 
   3  -1   0      413.16      453.53      7.32 o 
   4  -1   0      310.88      328.63      5.42 o 
   5  -1   0      105.10      103.88      2.91 o 
   6  -1   0        0.29        1.43      2.68 o 
   7  -1   0        6.54        6.15      5.53 o 
   1   0   0      503.63      514.46      9.22 o 
   2   0   0     1486.06     1504.74     21.91 o 
   3   0   0      372.54      413.97      7.71 o 
   4   0   0      193.35      212.23      5.39 o 
   5   0   0        0.03       -1.65      1.12 o 
   6   0   0       30.52       30.95      4.27 o 
   7   0   0       83.89      106.17     10.62 o 
   1   1   0     1123.39     1230.68     23.41 o 
   2   1   0     4783.66     4801.65     59.38 o 
   3   1   0      414.03      450.56      7.37 o 
   4   1   0      301.40      317.48     13.66 o 
   5   1   0      106.16       93.02      5.46 o 
   6   1   0        0.40       -2.51      2.41 o 
   7   1   0        6.81       15.86      6.91 o 
   0   2   0     7328.61     7503.48    194.14 o 
   1   2   0      829.21      848.29     13.61 o 
   2   2   0      463.18      416.11     10.75 o 
   3   2   0      693.02      768.75     17.22 o 
   4   2   0      139.79      153.76      6.08 o 
   5   2   0      131.61      122.45     10.16 o 
   6   2   0       79.26       81.57      8.59 o 
   7   2   0       40.66       40.78      5.25 o 
   1   3   0     2938.45     3225.25     48.73 o 
   2   3   0     1915.77     2042.10     32.35 o 
   3   3   0      335.65      321.32      7.32 o 
   4   3   0      261.09      244.62      8.90 o 
   5   3   0      247.00      254.60      7.12 o 
   6   3   0       17.17       22.90      3.81 o 
   7   3   0       60.58       64.00      6.06 o 
   0   4   0     6072.47     6599.70    170.27 o 
   1   4   0      553.90      515.23      8.74 o 
   2   4   0      762.62      771.99     13.36 o 
   3   4   0      259.95      259.79      6.48 o 
   4   4   0      316.56      275.91      8.21 o 
   5   4   0      123.12      126.18      6.27 o 
   6   4   0      300.19      283.39     10.51 o 
   7   4   0       40.20       47.97      5.56 o 
   1   5   0     1478.86     1408.65     24.04 o 
   2   5   0       20.53       28.47      1.94 o 
   3   5   0      390.62      406.06      8.77 o 
   4   5   0      233.35      228.94      6.12 o 
   5   5   0      208.22      208.45      8.11 o 
   6   5   0       17.28       14.21      3.51 o 
   7   5   0        9.87        5.87      3.80 o 
   0   6   0     3122.52     3430.12     90.43 o 
   1   6   0      284.45      290.37      5.89 o 
   2   6   0       70.56       61.46      1.84 o 
   3   6   0      592.34      597.36     13.01 o 
   4   6   0      430.78      411.63     11.25 o 
   5   6   0       71.32       75.13      5.10 o 
   6   6   0      239.08      225.09     14.35 o 
   7   6   0       42.37       63.18      9.98 o 
   1   7   0      800.80      826.41     18.86 o 
   2   7   0     1023.14      975.75     16.85 o 
   3   7   0      276.66      278.27      6.15 o 
   4   7   0      158.75      156.14      6.27 o 
   5   7   0      141.35      144.70     11.56 o 
   6   7   0      111.32       98.75      6.44 o 
   7   7   0       21.12       26.28      8.38 o 
   0   8   0      894.14      985.41     28.05 o 
   1   8   0      146.33      147.98      8.20 o 
   2   8   0      753.83      784.34     17.12 o 
   3   8   0       64.48       65.18      4.00 o 
   4   8   0       29.62       24.50      2.90 o 
   5   8   0       54.73       47.93      4.30 o 
   6   8   0       54.29       50.68      5.01 o 
   7   8   0        7.51       10.97      7.74 o 
   1   9   0     1343.23     1311.04     26.55 o 
   2   9   0     1972.90     1889.62     37.34 o 
   3   9   0       53.81       55.92      3.61 o 
   4   9   0      159.06      162.49      6.61 o 
   5   9   0      358.83      358.03     11.66 o 
   6   9   0        8.11       13.07      3.56 o 
   7   9   0       12.05        7.43      7.96 o 
   0  10   0     6524.18     6864.24    175.65 o 
   1  10   0       13.54       14.19      1.83 o 
   2  10   0      595.22      546.89     12.99 o 
   3  10   0      883.98      911.17     23.81 o 
   4  10   0       97.02      105.82      5.37 o 
   5  10   0        3.10        2.49      2.21 o 
   6  10   0       10.85       10.08      3.34 o 
   1  11   0       37.65       33.15      4.78 o 
   2  11   0      100.37       94.04     13.05 o 
   3  11   0      617.64      595.41     14.97 o 
   4  11   0      148.06      124.78      6.11 o 
   5  11   0       66.89       60.64      4.93 o 
   6  11   0        4.09        4.97      2.99 o 
   0  12   0     1979.98     1972.18     53.87 o 
   1  12   0      495.58      511.69     12.69 o 
   2  12   0      450.82      432.44     11.43 o 
   3  12   0      712.04      691.84     16.80 o 
   4  12   0      105.14      108.75      5.68 o 
   5  12   0        1.66        2.91      2.39 o 
   6  12   0       12.99       12.80      3.83 o 
   1  13   0      425.42      375.27     23.23 o 
   2  13   0     1782.00     1703.08     46.91 o 
   3  13   0      616.54      561.89     14.85 o 
   4  13   0      255.08      245.43      9.04 o 
   5  13   0       95.07      107.23      6.35 o 
   6  13   0        4.22        1.36      6.49 o 
   0  14   0      142.59      145.97      8.19 o 
   1  14   0      260.12      245.07     11.62 o 
   2  14   0       64.92       65.88      4.23 o 
   3  14   0      148.75      129.52      6.17 o 
   4  14   0       36.01       35.65      5.09 o 
   5  14   0        8.20        8.69      3.17 o 
   6  14   0       33.15       39.82      9.53 o 
   1  15   0      569.26      533.07     13.89 o 
   2  15   0       59.38       61.20      5.05 o 
   3  15   0      293.44      285.90      9.85 o 
   4  15   0      191.74      180.52      8.14 o 
   5  15   0       28.49       24.83      4.08 o 
   0  16   0     1181.48     1079.54     34.40 o 
   1  16   0      216.16      207.23      7.67 o 
   2  16   0       93.38       86.04      5.55 o 
   3  16   0      174.11      153.58     13.35 o 
   4  16   0       17.57       15.95      3.51 o 
   5  16   0       21.90       23.76      6.40 o 
   1  17   0      144.49      126.27      6.17 o 
   2  17   0       34.85       30.22      3.68 o 
   3  17   0        8.56       13.38      3.12 o 
   4  17   0       13.85       15.65      3.72 o 
   5  17   0       35.34       42.08      9.63 o 
   0  18   0       26.85       28.58      5.35 o 
   1  18   0        7.42       10.48      2.69 o 
   2  18   0       44.89       54.08      7.84 o 
   3  18   0      435.21      408.61     13.07 o 
   4  18   0       85.62       80.51     15.02 o 
   1  19   0      165.33      173.18      7.79 o 
   2  19   0      467.98      439.62     13.81 o 
   3  19   0       98.19       92.06     13.75 o 
   4  19   0       16.93       13.88      4.13 o 
   0  20   0      199.13      196.60     12.17 o 
   1  20   0       41.13       41.11      4.60 o 
   2  20   0       89.70       82.34      9.16 o 
   3  20   0       51.41       51.76      6.54 o 
   4  20   0       11.42        6.11      5.46 o 
   1  21   0       12.71        5.76      2.89 o 
   2  21   0      107.73       95.55      6.59 o 
   3  21   0        8.54       10.09      4.64 o 
   0  22   0      200.03      193.91     13.17 o 
   1  22   0       79.10       76.67      6.26 o 
   2  22   0       46.47       56.99      5.80 o 
   3  22   0      116.97      127.11      8.31 o 
   1  23   0       92.81       93.65      7.53 o 
   2  23   0       31.73       49.81      5.95 o 
   0  24   0       43.26       51.62      8.79 o 
   1  24   0       44.70       54.32      6.25 o 
  -1 -24   1       12.59        9.30      3.71 o 
   0 -24   1       87.89       84.51      4.60 o 
   1 -24   1       23.67       32.72      4.73 o 
  -2 -23   1       72.92       81.82      6.14 o 
  -1 -23   1       73.43       84.01      4.46 o 
   0 -23   1       22.60       31.65      3.21 o 
   1 -23   1       33.70       19.56      7.00 o 
   2 -23   1       62.18       63.34      5.94 o 
  -3 -22   1        9.71        4.49      2.52 o 
  -2 -22   1       24.45       24.63      5.67 o 
  -1 -22   1      208.29      211.58      6.05 o 
   0 -22   1        8.71       10.03      2.51 o 
   1 -22   1       18.57       17.84      3.49 o 
   2 -22   1       15.32       14.85      3.14 o 
   3 -22   1      118.14      114.31      7.74 o 
  -3 -21   1       58.29       57.90      7.34 o 
  -2 -21   1       98.29       95.28      7.79 o 
  -1 -21   1       99.49       94.92      3.92 o 
   0 -21   1       19.02       22.59      2.43 o 
   1 -21   1      122.57      114.88      4.41 o 
   2 -21   1       15.61       19.96      3.26 o 
   3 -21   1       19.41       21.33      2.84 o 
  -4 -20   1       16.26        9.54      2.52 o 
  -3 -20   1       39.91       42.44      3.33 o 
  -2 -20   1       38.67       40.27      3.13 o 
  -1 -20   1       37.39       36.84      2.80 o 
   0 -20   1      175.63      159.95      4.88 o 
   1 -20   1       92.19       88.71      3.78 o 
   2 -20   1       78.07       79.09      3.63 o 
   3 -20   1      103.13      114.00      4.44 o 
   4 -20   1       41.11       40.72      4.83 o 
  -4 -19   1        0.55        0.49      1.89 o 
  -3 -19   1       31.53       30.12      2.62 o 
  -2 -19   1       54.01       57.83      3.31 o 
  -1 -19   1       11.17       13.35      1.92 o 
   0 -19   1      359.81      334.08      7.09 o 
   1 -19   1       78.76       83.62      3.61 o 
   2 -19   1       25.13       25.78      2.43 o 
   3 -19   1      115.19      108.79      5.67 o 
   4 -19   1       59.09       70.70      5.39 o 
  -5 -18   1       44.62       53.57      5.41 o 
  -4 -18   1      104.24      106.50      4.12 o 
  -3 -18   1       16.26       22.77      2.26 o 
  -2 -18   1       62.18       65.44      3.37 o 
  -1 -18   1       75.21       76.76      3.23 o 
   0 -18   1       43.25       42.93      2.69 o 
   1 -18   1      473.31      438.67      8.33 o 
   2 -18   1       89.25       93.41      3.36 o 
   3 -18   1      152.55      152.70      4.75 o 
   4 -18   1       71.88       72.35      5.20 o 
   5 -18   1        9.70       17.50      4.27 o 
  -5 -17   1        3.60        8.05      3.55 o 
  -4 -17   1       25.62       26.20      2.59 o 
  -3 -17   1        4.34        5.16      1.57 o 
  -2 -17   1      143.55      145.88      4.05 o 
  -1 -17   1      178.59      180.24      4.76 o 
   0 -17   1      147.82      146.80      4.16 o 
   1 -17   1      167.79      161.55      4.42 o 
   2 -17   1      148.27      153.96      4.06 o 
   3 -17   1      182.81      185.31      4.67 o 
   4 -17   1        6.62        8.93      2.85 o 
   5 -17   1        7.34        8.10      3.48 o 
  -5 -16   1       37.97       51.80      4.90 o 
  -4 -16   1       29.49       38.71      2.69 o 
  -3 -16   1       25.89       25.63      2.20 o 
  -2 -16   1       88.43       87.97      3.05 o 
  -1 -16   1      232.69      202.52      6.64 o 
   0 -16   1      186.30      181.63      4.58 o 
   1 -16   1       19.07       21.21      1.71 o 
   2 -16   1      547.91      526.43      8.34 o 
   3 -16   1       67.22       70.47      2.94 o 
   4 -16   1       90.69       90.07      5.08 o 
   5 -16   1       38.01       39.57      4.46 o 
  -6 -15   1       37.55       50.88      6.42 o 
  -5 -15   1      108.18      121.35      6.71 o 
  -4 -15   1       49.70       46.77      2.77 o 
  -3 -15   1       34.62       37.29      2.38 o 
  -2 -15   1      131.05      133.99      3.64 o 
  -1 -15   1      289.63      274.17      5.21 o 
   0 -15   1      148.69      142.14      5.34 o 
   1 -15   1      296.23      280.24      5.20 o 
   2 -15   1      381.83      338.27      6.03 o 
   3 -15   1      379.24      368.15      6.66 o 
   4 -15   1      197.06      206.42      7.02 o 
   5 -15   1       19.63        3.23      4.48 o 
  -6 -14   1        9.51        8.71      5.16 o 
  -5 -14   1       78.88       91.93      5.49 o 
  -4 -14   1       76.83       88.87      3.28 o 
  -3 -14   1     1389.36     1342.12     17.31 o 
  -2 -14   1      222.20      212.87      4.58 o 
  -1 -14   1      524.73      477.40      7.38 o 
   0 -14   1      205.35      214.93      5.47 o 
   1 -14   1      199.23      196.88      4.76 o 
   2 -14   1       16.94       17.16      1.58 o 
   3 -14   1      136.92      136.79      3.61 o 
   4 -14   1       90.87       88.48      4.76 o 
   5 -14   1       15.47       16.96      3.14 o 
  -6 -13   1       22.51        3.38      3.17 o 
  -5 -13   1       20.06       27.24      3.59 o 
  -4 -13   1       49.70       46.50      2.56 o 
  -3 -13   1     1318.12     1264.62     16.34 o 
  -2 -13   1      905.74      823.94     23.97 o 
  -1 -13   1      120.27      110.16      2.87 o 
   0 -13   1      338.20      313.53     11.51 o 
   1 -13   1      284.31      268.22      5.01 o 
   2 -13   1       44.14       42.39      2.20 o 
   3 -13   1       83.74       85.02      4.02 o 
   4 -13   1       97.35       92.60      4.68 o 
   5 -13   1        7.23       10.36      2.75 o 
  -6 -12   1       60.28       25.50     21.34 o 
  -5 -12   1       71.94       74.42      4.78 o 
  -4 -12   1      189.56      192.42      4.62 o 
  -3 -12   1      464.65      428.72      7.16 o 
  -2 -12   1      114.23       99.08      5.76 o 
  -1 -12   1      236.17      224.86      5.27 o 
   0 -12   1      983.51      981.90     11.25 o 
   1 -12   1       97.58       94.49      2.53 o 
   2 -12   1      774.77      711.63     10.85 o 
   3 -12   1     1248.62     1188.89     15.04 o 
   4 -12   1       38.93       45.83      2.90 o 
   5 -12   1       38.82       40.94      3.75 o 
   6 -12   1        7.70       17.76      7.02 o 
  -6 -11   1        6.07        9.32      2.99 o 
  -5 -11   1       66.25       74.43      3.13 o 
  -4 -11   1      216.36      208.06      4.72 o 
  -3 -11   1       46.91       46.36      2.30 o 
  -2 -11   1       51.40       48.86      2.14 o 
  -1 -11   1      191.62      198.75      3.51 o 
   0 -11   1      634.39      614.02      7.50 o 
   1 -11   1     1245.62     1205.90     14.57 o 
   2 -11   1      366.81      359.57      5.71 o 
   3 -11   1       53.59       56.62      2.23 o 
   4 -11   1       38.87       32.08      3.74 o 
   5 -11   1       11.81       12.40      2.68 o 
   6 -11   1       33.97       27.17      7.48 o 
  -6 -10   1       22.10       24.02      3.49 o 
  -5 -10   1      193.62      184.26      8.18 o 
  -4 -10   1      209.24      192.18      4.73 o 
  -3 -10   1      275.00      273.43      5.50 o 
  -2 -10   1      206.02      179.28      3.96 o 
  -1 -10   1      242.13      228.90      3.74 o 
   0 -10   1     2824.99     3058.22     31.03 o 
   1 -10   1       28.97       28.81      1.40 o 
   2 -10   1     1275.41     1242.81     14.86 o 
   3 -10   1      446.85      440.80     10.21 o 
   4 -10   1       86.44       88.53      3.36 o 
   5 -10   1       56.07       59.61      4.02 o 
   6 -10   1       24.19       26.23      7.57 o 
  -7  -9   1       11.93       15.59      8.03 o 
  -6  -9   1       58.18       66.82      4.86 o 
  -5  -9   1       68.47       71.76      3.73 o 
  -4  -9   1      511.60      501.11      8.58 o 
  -3  -9   1       57.71       55.54      3.44 o 
  -2  -9   1      379.59      368.82      6.18 o 
  -1  -9   1      303.80      295.06      4.39 o 
   0  -9   1      751.66      675.76      9.68 o 
   1  -9   1      870.13      886.64     11.87 o 
   2  -9   1      195.08      203.70      3.71 o 
   3  -9   1      178.16      174.49      4.73 o 
   4  -9   1      679.52      660.63      9.39 o 
   5  -9   1        1.27        0.25      1.92 o 
   6  -9   1       93.55       90.63     10.72 o 
  -7  -8   1        0.27       -1.58      6.43 o 
  -6  -8   1      166.38      167.33      8.88 o 
  -5  -8   1      171.20      156.38      8.18 o 
  -4  -8   1      173.40      148.71      6.26 o 
  -3  -8   1      122.33      117.37      3.18 o 
  -2  -8   1      339.62      318.86      5.53 o 
  -1  -8   1      227.22      225.41      3.50 o 
   0  -8   1      878.88     1010.76     11.83 o 
   1  -8   1       58.21       56.20      1.91 o 
   2  -8   1      370.27      362.05      5.34 o 
   3  -8   1     1471.86     1421.37     25.84 o 
   4  -8   1       16.83       15.25      1.44 o 
   5  -8   1      112.51      105.76      4.84 o 
   6  -8   1       31.74       20.72      6.73 o 
   7  -8   1       18.96       16.73      7.64 o 
  -7  -7   1       15.25       15.01      7.62 o 
  -6  -7   1       66.42       68.82      4.75 o 
  -5  -7   1      123.46      112.20      3.50 o 
  -4  -7   1       41.68       37.89      2.53 o 
  -3  -7   1      469.97      449.91      6.48 o 
  -2  -7   1      709.06      712.84      9.04 o 
  -1  -7   1     1468.11     1554.19     17.66 o 
   0  -7   1      383.73      421.41      5.49 o 
   1  -7   1      887.81      941.30     12.01 o 
   2  -7   1        5.69        8.70      1.72 o 
   3  -7   1      554.04      606.57      8.20 o 
   4  -7   1      413.71      405.59      6.41 o 
   5  -7   1       72.65       75.30      4.18 o 
   6  -7   1       83.00       77.92      9.60 o 
   7  -7   1       30.21       37.18      8.88 o 
  -7  -6   1        7.21        6.13      6.31 o 
  -6  -6   1       26.43       21.35      6.70 o 
  -5  -6   1      150.14      157.39      4.38 o 
  -4  -6   1      174.52      169.02      5.60 o 
  -3  -6   1      721.71      784.47     10.12 o 
  -2  -6   1       84.67       66.00      1.89 o 
  -1  -6   1     2543.13     2539.19     27.57 o 
   0  -6   1     1879.60     2090.28     22.71 o 
   1  -6   1      553.89      531.42      8.94 o 
   2  -6   1      410.18      387.00      7.04 o 
   3  -6   1      129.68      110.60      2.57 o 
   4  -6   1      173.51      173.11      3.68 o 
   5  -6   1      356.53      361.19      8.74 o 
   6  -6   1       55.46       62.02      8.54 o 
   7  -6   1       15.06       15.56      7.14 o 
  -7  -5   1       44.02       43.22      8.88 o 
  -6  -5   1      257.48      243.76     15.58 o 
  -5  -5   1      477.36      500.00      8.77 o 
  -4  -5   1       41.06       39.09      1.85 o 
  -3  -5   1      219.95      226.49      3.95 o 
  -2  -5   1      499.84      553.28      7.20 o 
  -1  -5   1     3869.49     3894.94     41.81 o 
   0  -5   1     1104.53     1154.77     12.99 o 
   1  -5   1     1661.18     1686.88     72.68 o 
   2  -5   1     3500.92     3507.75     37.88 o 
   3  -5   1       53.82       58.99      1.81 o 
   4  -5   1      292.57      277.86      4.85 o 
   5  -5   1        0.79        1.29      1.66 o 
   6  -5   1       19.46       32.18      6.61 o 
   7  -5   1        8.37       10.74      5.95 o 
  -7  -4   1       15.82       22.38      7.21 o 
  -6  -4   1      142.11      145.38     11.89 o 
  -5  -4   1      124.67      112.56      3.67 o 
  -4  -4   1       27.41       30.50      1.69 o 
  -3  -4   1      209.85      183.96      4.47 o 
  -2  -4   1      541.21      618.96      7.73 o 
  -1  -4   1      412.37      385.79      8.14 o 
   0  -4   1     3565.80     3960.87     42.47 o 
   1  -4   1     1829.72     1958.81     30.21 o 
   2  -4   1      932.05     1003.42     11.62 o 
   3  -4   1       20.33       21.72      1.16 o 
   4  -4   1      156.52      149.97      3.29 o 
   5  -4   1      136.44      127.43      9.23 o 
   6  -4   1       39.56       49.97      7.64 o 
   7  -4   1        5.51       16.85      6.56 o 
  -7  -3   1       19.34       26.25      7.43 o 
  -6  -3   1      104.65      109.85     10.28 o 
  -5  -3   1      108.72      109.68      4.38 o 
  -4  -3   1        9.33        9.78      1.16 o 
  -3  -3   1     3186.25     3449.65     48.38 o 
  -2  -3   1     1956.38     2056.76     22.73 o 
  -1  -3   1      527.95      530.75      6.35 o 
   0  -3   1     2607.86     2812.13     30.04 o 
   1  -3   1     4485.01     4847.70     51.03 o 
   2  -3   1     1537.96     1741.94     19.21 o 
   3  -3   1      652.60      742.64      9.32 o 
   4  -3   1      231.23      223.00      4.12 o 
   5  -3   1        0.60        3.30      3.08 o 
   6  -3   1       79.68       75.14      8.51 o 
   7  -3   1      132.76      124.58     11.52 o 
  -7  -2   1        3.30        4.47      5.37 o 
  -5  -2   1      253.72      229.96      4.53 o 
  -4  -2   1       20.85       20.31      1.33 o 
  -3  -2   1     1695.48     1774.98     18.79 o 
  -2  -2   1     2214.23     2394.84     30.31 o 
  -1  -2   1       25.45       29.06      0.87 o 
   0  -2   1     1456.03     1520.65     25.04 o 
   1  -2   1       23.92       39.37      1.42 o 
   2  -2   1      359.62      394.07      4.69 o 
   3  -2   1      126.32      128.81      2.43 o 
   4  -2   1       46.91       45.45      1.75 o 
   5  -2   1      153.18      147.03      7.47 o 
   6  -2   1       53.66       54.49      7.46 o 
   7  -2   1       42.48       55.22      8.24 o 
  -7  -1   1       67.86       84.09      9.94 o 
  -6  -1   1       27.78       28.84      4.21 o 
  -5  -1   1      229.02      206.54      4.28 o 
  -4  -1   1      141.96      130.23      3.02 o 
  -3  -1   1     1046.99     1127.10     15.65 o 
  -1  -1   1     4066.60     4534.42     44.34 o 
   0  -1   1      261.56      348.20      6.16 o 
   1  -1   1    10083.69    10679.01    114.54 o 
   2  -1   1      293.05      258.01      5.32 o 
   3  -1   1       29.33       25.69      1.37 o 
   4  -1   1     1086.14     1132.36     12.81 o 
   5  -1   1       14.60       15.02      3.17 o 
   6  -1   1       92.79      101.27      6.45 o 
  -7   0   1       15.89       22.31      6.63 o 
  -6   0   1       82.64       90.44      6.20 o 
  -5   0   1      226.30      210.09     11.69 o 
  -4   0   1       27.55       28.85      2.18 o 
  -3   0   1       68.07       53.35      2.39 o 
  -1   0   1     9776.52    10251.20    141.12 o 
   0   0   1     1298.71     1264.15     25.96 o 
   1   0   1     2286.00     2473.33     30.57 o 
   2   0   1     1324.12     1257.01     16.37 o 
   3   0   1        0.02        3.05      0.78 o 
   4   0   1      235.33      245.24      5.18 o 
   5   0   1      355.72      335.92     10.83 o 
   6   0   1       11.96       13.02      3.52 o 
   7   0   1       13.46        2.94      5.72 o 
  -7   1   1       67.12       68.47      9.00 o 
  -6   1   1       27.56       24.60      5.92 o 
  -5   1   1      226.73      180.28     11.43 o 
  -4   1   1      143.80      125.48      8.31 o 
  -3   1   1     1027.19     1120.85     17.94 o 
  -1   1   1     4027.11     4506.95     82.73 o 
   0   1   1      266.05      344.76      6.85 o 
   1   1   1    10089.26    10534.83    314.37 o 
   2   1   1      303.54      267.19     10.17 o 
   3   1   1       28.54       23.00      2.39 o 
   4   1   1     1083.23     1090.76     24.44 o 
   5   1   1       13.48       12.07      2.87 o 
   6   1   1       96.11       94.80      7.26 o 
   7   1   1       52.57       51.89      5.77 o 
  -7   2   1        3.20       -2.64      4.87 o 
  -5   2   1      252.53      236.60     13.27 o 
  -4   2   1       20.96       18.94      4.18 o 
  -3   2   1     1682.73     1741.39     51.30 o 
  -2   2   1     2255.52     2466.61     66.38 o 
  -1   2   1       28.12       33.11      1.42 o 
   0   2   1     1488.83     1487.67     67.85 o 
   1   2   1       27.87       40.96      1.36 o 
   2   2   1      364.89      374.20      9.01 o 
   3   2   1      128.06      122.64      4.85 o 
   4   2   1       46.32       44.56      3.50 o 
   5   2   1      153.56      149.09     12.67 o 
   6   2   1       53.44       54.47      7.60 o 
   7   2   1       41.48       43.51      7.64 o 
  -7   3   1       19.77        0.16      5.46 o 
  -6   3   1      108.79      110.53      6.25 o 
  -5   3   1      111.72      128.23      5.09 o 
  -4   3   1        9.09        7.99      1.67 o 
  -3   3   1     3188.39     3288.42    199.87 o 
  -2   3   1     1926.36     2029.16     39.19 o 
  -1   3   1      526.17      532.33     10.86 o 
   0   3   1     2589.22     2838.29     42.03 o 
   1   3   1     4537.19     4775.26     71.66 o 
   2   3   1     1535.67     1726.82     30.21 o 
   3   3   1      673.20      742.26     13.38 o 
   4   3   1      233.89      211.08      9.06 o 
   5   3   1        0.63        0.30      1.50 o 
   6   3   1       78.82       82.22      6.24 o 
   7   3   1      131.14      140.93      8.42 o 
  -7   4   1       16.18       13.75      6.93 o 
  -6   4   1      141.11      138.79      7.19 o 
  -5   4   1      124.21      117.59      5.01 o 
  -4   4   1       27.09       29.99      2.46 o 
  -3   4   1      201.29      174.96      4.93 o 
  -2   4   1      527.37      604.85     10.92 o 
  -1   4   1      422.22      403.85      8.36 o 
   0   4   1     3550.62     4074.56     76.60 o 
   1   4   1     1825.15     1897.36     29.46 o 
   2   4   1      922.15      997.25     16.35 o 
   3   4   1       22.10       20.95      3.00 o 
   4   4   1      160.68      154.40      4.92 o 
   5   4   1      132.45      115.83      9.18 o 
   6   4   1       41.28       46.21      4.79 o 
   7   4   1        5.47        6.34      3.82 o 
  -7   5   1       44.39       52.51      8.90 o 
  -6   5   1      257.98      248.62     11.15 o 
  -5   5   1      481.57      487.13     11.49 o 
  -4   5   1       38.27       38.17      2.78 o 
  -3   5   1      212.38      216.17      5.67 o 
  -2   5   1      511.08      577.39     10.33 o 
  -1   5   1     3841.24     3926.09     58.56 o 
   0   5   1     1119.37     1180.37     18.12 o 
   1   5   1     1649.44     1728.62     48.70 o 
   2   5   1     3537.19     3512.75     53.01 o 
   3   5   1       51.37       54.62      2.46 o 
   4   5   1      295.54      277.28      6.97 o 
   5   5   1        1.04        0.05      2.07 o 
   6   5   1       19.86       28.69      4.15 o 
   7   5   1        8.72        8.13      3.95 o 
  -7   6   1        6.54       11.41      6.96 o 
  -6   6   1       26.00       24.44      3.95 o 
  -5   6   1      149.23      151.23     10.77 o 
  -4   6   1      177.80      172.20      5.54 o 
  -3   6   1      731.20      800.69     14.58 o 
  -2   6   1       82.67       60.56      2.48 o 
  -1   6   1     2496.23     2521.91     38.63 o 
   0   6   1     1854.46     2061.00     37.52 o 
   1   6   1      542.62      533.90     15.94 o 
   2   6   1      420.37      393.79      7.23 o 
   3   6   1      133.73      115.72      4.98 o 
   4   6   1      173.87      181.40     13.81 o 
   5   6   1      359.44      344.98     22.20 o 
   6   6   1       54.07       56.25      5.19 o 
   7   6   1       15.90       14.72      4.15 o 
  -7   7   1       14.38       13.49      7.60 o 
  -6   7   1       68.56       68.64      5.48 o 
  -5   7   1      120.08      106.47      5.75 o 
  -4   7   1       40.81       40.96      3.03 o 
  -3   7   1      463.25      438.12      9.40 o 
  -2   7   1      728.28      748.79     13.08 o 
  -1   7   1     1493.39     1608.37     24.87 o 
   0   7   1      375.07      415.17      7.56 o 
   1   7   1      864.37      917.16     18.89 o 
   2   7   1        4.64        9.61      1.57 o 
   3   7   1      559.43      606.20     14.45 o 
   4   7   1      410.81      397.69     11.52 o 
   5   7   1       74.33       62.93      4.83 o 
   6   7   1       82.03       93.65      6.42 o 
   7   7   1       30.87       32.07      5.28 o 
  -7   8   1        0.25       -2.02      6.75 o 
  -6   8   1      171.21      163.26      7.84 o 
  -5   8   1      166.49      156.44      7.17 o 
  -4   8   1      173.17      149.66      9.73 o 
  -3   8   1      120.84      120.47      4.17 o 
  -2   8   1      351.28      332.59      7.14 o 
  -1   8   1      225.19      227.56      5.14 o 
   0   8   1      854.62     1000.15     16.38 o 
   1   8   1       53.28       55.54      2.85 o 
   2   8   1      371.98      365.69      9.44 o 
   3   8   1     1473.06     1387.96     64.69 o 
   4   8   1       15.15       12.47      2.59 o 
   5   8   1      113.68      101.62      5.87 o 
   6   8   1       31.04       27.90      4.43 o 
   7   8   1       18.88       15.67      4.50 o 
  -7   9   1       11.79       21.11      8.67 o 
  -6   9   1       59.31       61.88      9.06 o 
  -5   9   1       70.85       67.48      4.79 o 
  -4   9   1      518.55      509.87     11.33 o 
  -3   9   1       53.70       53.36      5.10 o 
  -2   9   1      372.85      358.11      7.85 o 
  -1   9   1      298.30      296.01      6.38 o 
   0   9   1      765.00      693.23     11.87 o 
   1   9   1      886.30      914.89     18.74 o 
   2   9   1      198.49      208.13      6.57 o 
   3   9   1      184.15      180.31      7.70 o 
   4   9   1      675.71      641.42     20.29 o 
   5   9   1        1.14        2.39      2.11 o 
   6   9   1       89.85       96.94      6.61 o 
   7   9   1       37.27       48.35      5.98 o 
  -6  10   1       21.05       25.34      7.43 o 
  -5  10   1      192.31      184.88      7.73 o 
  -4  10   1      205.75      189.85      7.28 o 
  -3  10   1      269.84      272.90      7.13 o 
  -2  10   1      206.55      183.90      5.09 o 
  -1  10   1      235.27      220.64      5.44 o 
   0  10   1     2827.19     3053.47     57.02 o 
   1  10   1       27.01       24.58      2.25 o 
   2  10   1     1276.26     1204.93     25.46 o 
   3  10   1      438.42      431.76     18.42 o 
   4  10   1       88.89       83.63      4.86 o 
   5  10   1       54.69       61.67      6.00 o 
   6  10   1       24.49       35.37      4.82 o 
  -6  11   1        5.56        3.42      5.72 o 
  -5  11   1       65.81       64.85      4.96 o 
  -4  11   1      217.23      198.61      7.53 o 
  -3  11   1       48.89       47.74      3.07 o 
  -2  11   1       54.93       54.74      2.88 o 
  -1  11   1      201.08      201.86      5.23 o 
   0  11   1      627.02      623.30     14.04 o 
   1  11   1     1242.31     1235.81     25.04 o 
   2  11   1      366.85      357.69     18.16 o 
   3  11   1       52.14       55.27      3.87 o 
   4  11   1       39.25       40.89      3.86 o 
   5  11   1       10.70       10.89      2.76 o 
   6  11   1       34.07       34.48      4.76 o 
  -6  12   1       60.49       58.66      9.87 o 
  -5  12   1       71.52       66.27      5.05 o 
  -4  12   1      190.61      188.93      7.45 o 
  -3  12   1      466.49      431.16     15.61 o 
  -2  12   1      117.92      111.67      7.87 o 
  -1  12   1      241.68      229.02      8.51 o 
   0  12   1      969.39      987.68     20.98 o 
   1  12   1       99.92       97.10      5.93 o 
   2  12   1      782.24      708.59     16.65 o 
   3  12   1     1252.52     1168.99     38.52 o 
   4  12   1       37.01       37.52      5.56 o 
   5  12   1       39.61       42.16      4.49 o 
   6  12   1        7.63        8.89      3.70 o 
  -6  13   1       21.69       21.02      8.36 o 
  -5  13   1       20.57       23.18      3.75 o 
  -4  13   1       48.10       49.50      4.16 o 
  -3  13   1     1327.20     1281.96     41.24 o 
  -2  13   1      897.51      829.21     18.74 o 
  -1  13   1      119.53      105.53      4.81 o 
   0  13   1      325.69      327.46      9.17 o 
   1  13   1      292.49      278.54      9.93 o 
   2  13   1       42.77       43.92      3.44 o 
   3  13   1       88.57       93.04      5.14 o 
   4  13   1      100.36       98.35      5.55 o 
   5  13   1        7.19       11.63      3.37 o 
   6  13   1       52.69       60.74     10.44 o 
  -6  14   1        9.61        1.79      6.50 o 
  -5  14   1       78.22       91.51      6.06 o 
  -4  14   1       76.35       84.41      5.37 o 
  -3  14   1     1386.39     1341.56     29.09 o 
  -2  14   1      221.93      215.21      7.58 o 
  -1  14   1      527.75      477.95     12.44 o 
   0  14   1      207.31      213.47      7.32 o 
   1  14   1      202.13      194.80      8.61 o 
   2  14   1       17.04       21.97      2.93 o 
   3  14   1      131.89      120.08      6.10 o 
   4  14   1       91.55       87.51      5.68 o 
   5  14   1       15.35       17.00      4.55 o 
   6  14   1       38.17       51.00      6.76 o 
  -6  15   1       37.56       41.88     10.17 o 
  -5  15   1      110.02      116.13     11.71 o 
  -4  15   1       47.84       50.52      5.51 o 
  -3  15   1       37.51       36.26      3.75 o 
  -2  15   1      130.84      126.97      7.40 o 
  -1  15   1      293.93      277.17      8.90 o 
   0  15   1      144.99      136.58      5.95 o 
   1  15   1      289.97      266.81     10.73 o 
   2  15   1      386.41      340.09     10.51 o 
   3  15   1      387.13      375.55     11.70 o 
   4  15   1      196.41      190.21      8.36 o 
   5  15   1       18.93       16.19      3.99 o 
  -5  16   1       37.68       51.87      9.50 o 
  -4  16   1       29.03       29.80      4.03 o 
  -3  16   1       26.67       28.25      3.55 o 
  -2  16   1       88.95       75.07      4.88 o 
  -1  16   1      232.73      199.69      7.63 o 
   0  16   1      185.95      169.89      6.91 o 
   1  16   1       17.15       12.68      2.71 o 
   2  16   1      544.00      527.11     14.51 o 
   3  16   1       67.81       70.53      9.74 o 
   4  16   1       88.71       88.27      6.09 o 
   5  16   1       37.99       38.60      9.71 o 
  -5  17   1        4.12        6.17      6.77 o 
  -4  17   1       26.38       29.74      4.27 o 
  -3  17   1        4.35        6.74      2.79 o 
  -2  17   1      140.74      134.96      6.58 o 
  -1  17   1      176.84      167.59      7.23 o 
   0  17   1      145.83      134.84      6.38 o 
   1  17   1      163.44      146.89      6.71 o 
   2  17   1      152.63      153.40      7.19 o 
   3  17   1      183.82      171.72      7.90 o 
   4  17   1        6.77        8.33      3.44 o 
   5  17   1        7.11        4.52      6.27 o 
  -5  18   1       44.04       17.37      8.01 o 
  -4  18   1      104.02      103.91      6.89 o 
  -3  18   1       15.97       19.87      3.67 o 
  -2  18   1       63.37       64.76      5.02 o 
  -1  18   1       78.59       69.57      5.07 o 
   0  18   1       46.87       41.99      4.16 o 
   1  18   1      474.10      442.67     13.21 o 
   2  18   1       91.29      102.24      6.12 o 
   3  18   1      151.12      148.32      7.57 o 
   4  18   1       71.89       69.61      7.62 o 
   5  18   1        9.22        8.72      5.51 o 
  -4  19   1        0.59       -2.12      3.05 o 
  -3  19   1       31.66       33.81      4.47 o 
  -2  19   1       50.45       48.98      4.71 o 
  -1  19   1       11.15       10.84      2.97 o 
   0  19   1      354.61      317.15     10.94 o 
   1  19   1       78.49       80.47      5.53 o 
   2  19   1       25.37       28.01      4.03 o 
   3  19   1      119.50      116.76      7.55 o 
   4  19   1       57.15       71.97      7.89 o 
  -4  20   1       15.98        5.12      6.36 o 
  -3  20   1       39.62       39.65      7.38 o 
  -2  20   1       36.67       40.73      4.68 o 
  -1  20   1       36.51       35.75      4.33 o 
   0  20   1      172.09      172.74      8.01 o 
   1  20   1       94.33       90.46      6.05 o 
   2  20   1       76.06       71.26      5.72 o 
   3  20   1      104.66      104.90      7.18 o 
   4  20   1       39.81       27.18     14.27 o 
  -3  21   1       57.58       57.38      7.37 o 
  -2  21   1       99.35       95.42      6.54 o 
  -1  21   1       97.07       95.76      7.47 o 
   0  21   1       20.25       22.34      4.05 o 
   1  21   1      119.92      108.36      6.95 o 
   2  21   1       16.00       24.23      6.49 o 
   3  21   1       19.06       21.71      4.62 o 
  -3  22   1        9.13        6.14      4.63 o 
  -2  22   1       24.14       33.40      4.86 o 
  -1  22   1      207.62      211.04      9.61 o 
   0  22   1        8.65       10.69      3.29 o 
   1  22   1       17.50       18.35      4.01 o 
   2  22   1       17.19       16.12      4.22 o 
   3  22   1      118.30      122.51     10.85 o 
  -2  23   1       73.09       75.00      6.76 o 
  -1  23   1       74.08       89.87      8.89 o 
   0  23   1       21.12       22.01      4.52 o 
   1  23   1       34.00       34.04      5.34 o 
   2  23   1       63.49       71.66      6.80 o 
  -1  24   1       12.65       13.10      6.22 o 
   0  24   1       88.75       80.77      9.29 o 
   1  24   1       23.34       29.39      5.44 o 
   0 -24   2       86.70       75.69      6.27 o 
   1 -24   2        2.19        0.85      3.50 o 
  -2 -23   2      126.58      137.58      5.47 o 
  -1 -23   2       20.63       29.35      3.29 o 
   0 -23   2       80.34       87.56      4.56 o 
   1 -23   2       31.21       31.00      9.39 o 
   2 -23   2        8.96        6.64      2.63 o 
  -3 -22   2       11.71       11.07      5.96 o 
  -2 -22   2       47.07       58.70      3.95 o 
  -1 -22   2       32.77       33.78      3.05 o 
   0 -22   2        8.48       12.58      2.21 o 
   1 -22   2       22.07       18.59      2.52 o 
   2 -22   2       13.33       14.48      2.68 o 
   3 -22   2        0.77        4.64      4.11 o 
  -3 -21   2      109.27      135.60      7.15 o 
  -2 -21   2      125.27      125.53      4.75 o 
  -1 -21   2        8.02        8.49      2.01 o 
   0 -21   2       95.44       90.44      3.95 o 
   1 -21   2      145.41      139.22      4.81 o 
   2 -21   2       14.96       15.97      2.44 o 
   3 -21   2       39.18       43.24      5.63 o 
  -4 -20   2       97.06       98.00      6.98 o 
  -3 -20   2       23.00       23.34      2.91 o 
  -2 -20   2       13.77       12.85      2.14 o 
  -1 -20   2       74.77       81.92      3.77 o 
   0 -20   2      295.16      280.16      6.67 o 
   1 -20   2        7.59        8.03      1.91 o 
   2 -20   2      113.88      107.34      5.05 o 
   3 -20   2       52.99       67.60      4.93 o 
   4 -20   2       32.15       46.66      5.48 o 
  -4 -19   2        1.97        2.02      2.06 o 
  -3 -19   2       26.39       25.52      2.55 o 
  -2 -19   2       13.34       12.56      1.96 o 
  -1 -19   2       38.46       33.72      2.67 o 
   0 -19   2       74.52       79.79      3.40 o 
   1 -19   2       76.59       72.61      6.25 o 
   2 -19   2      119.56      114.74      4.15 o 
   3 -19   2       10.63       10.68      2.43 o 
   4 -19   2       39.68       50.07      4.82 o 
  -5 -18   2        5.53        9.82      4.23 o 
  -4 -18   2        4.04        4.79      2.04 o 
  -3 -18   2       10.32       10.28      2.01 o 
  -2 -18   2        9.49       11.13      1.82 o 
  -1 -18   2      255.24      235.58      5.77 o 
   0 -18   2      220.01      215.60      5.38 o 
   1 -18   2      301.23      296.18      8.78 o 
   2 -18   2       48.92       54.06      2.77 o 
   3 -18   2       26.83       25.61      2.31 o 
   4 -18   2       48.15       44.88      4.39 o 
   5 -18   2       55.41       53.78     10.40 o 
  -5 -17   2       22.04       33.06      4.73 o 
  -4 -17   2       44.18       48.52      3.12 o 
  -3 -17   2      164.19      170.77      5.10 o 
  -2 -17   2      372.46      357.86      6.82 o 
  -1 -17   2       25.57       22.42      2.04 o 
   0 -17   2       36.34       41.28      2.57 o 
   1 -17   2       25.38       30.44      2.29 o 
   2 -17   2      728.02      704.41     10.48 o 
   3 -17   2      170.88      160.29      4.68 o 
   4 -17   2      126.59      134.06      6.12 o 
   5 -17   2       16.10       15.81      7.69 o 
  -5 -16   2       48.09       52.27      3.41 o 
  -4 -16   2        6.41        8.67      1.86 o 
  -3 -16   2       33.02       32.67      2.41 o 
  -2 -16   2      134.79      139.38      3.86 o 
  -1 -16   2      333.94      317.67      6.49 o 
   0 -16   2      166.90      172.60      5.82 o 
   1 -16   2      349.20      349.47      6.14 o 
   2 -16   2      426.35      402.53      6.88 o 
   3 -16   2       52.45       57.56      3.33 o 
   4 -16   2       70.73       81.66      5.55 o 
   5 -16   2       35.71       23.71      8.13 o 
  -6 -15   2       59.99       68.21      8.43 o 
  -5 -15   2       71.79       83.27      3.84 o 
  -4 -15   2       14.51       17.66      2.09 o 
  -3 -15   2      177.62      174.11      4.52 o 
  -2 -15   2      149.77      139.79      3.77 o 
  -1 -15   2      186.98      169.23      3.95 o 
   0 -15   2       12.91       13.95      2.15 o 
   1 -15   2      832.12      778.21     10.72 o 
   2 -15   2      400.64      405.62     10.95 o 
   3 -15   2      258.28      252.01      5.16 o 
   4 -15   2      280.03      263.82      8.50 o 
   5 -15   2        9.24        9.25      6.80 o 
  -6 -14   2        3.67        5.13      3.84 o 
  -5 -14   2       12.19       12.45      2.50 o 
  -4 -14   2       74.01       72.51      4.27 o 
  -3 -14   2      202.12      189.35      4.96 o 
  -2 -14   2      193.21      177.52      4.54 o 
  -1 -14   2      387.10      364.21      7.94 o 
   0 -14   2      107.48      109.56      2.86 o 
   1 -14   2       48.58       42.55      2.18 o 
   2 -14   2      426.21      407.43      7.22 o 
   3 -14   2      177.75      174.36      4.09 o 
   4 -14   2       21.47       31.08      6.68 o 
   5 -14   2       61.77       66.12      9.62 o 
  -6 -13   2       33.37       32.63      9.94 o 
  -5 -13   2       40.14       52.92      3.09 o 
  -4 -13   2        0.95        2.57      1.40 o 
  -3 -13   2      243.45      221.41      5.32 o 
  -2 -13   2      758.23      705.77     11.00 o 
  -1 -13   2      126.93      125.18      3.43 o 
   0 -13   2      558.54      496.55     19.08 o 
   1 -13   2       57.46       57.45      3.64 o 
   2 -13   2       84.73       87.95      3.84 o 
   3 -13   2       28.14       29.14      1.90 o 
   4 -13   2       89.51       88.87      4.47 o 
   5 -13   2        1.32       -4.22      4.75 o 
   6 -13   2       48.57        2.78      6.11 o 
  -6 -12   2        8.42       12.64      4.48 o 
  -5 -12   2        2.91        5.29      1.71 o 
  -4 -12   2       58.67       59.05      4.02 o 
  -3 -12   2      807.19      800.20     12.32 o 
  -2 -12   2       12.34       11.09      1.35 o 
  -1 -12   2       80.48       74.39      2.51 o 
   0 -12   2      534.33      544.43      7.65 o 
   1 -12   2      560.80      572.09      7.90 o 
   2 -12   2      347.45      320.43      5.39 o 
   3 -12   2      398.83      387.03      7.60 o 
   4 -12   2       17.25       18.27      3.61 o 
   5 -12   2       79.74       86.32      9.78 o 
   6 -12   2       27.18       53.68      9.48 o 
  -6 -11   2        0.88       -0.05      2.65 o 
  -5 -11   2      182.56      197.00      5.46 o 
  -4 -11   2       81.85       84.47      3.31 o 
  -3 -11   2      396.62      365.44      6.91 o 
  -2 -11   2      489.63      463.00      7.78 o 
  -1 -11   2      222.23      206.04      3.68 o 
   0 -11   2      483.56      501.37      6.93 o 
   1 -11   2     1529.06     1507.44     17.67 o 
   2 -11   2       59.42       55.27      2.12 o 
   3 -11   2      390.83      391.64      7.88 o 
   4 -11   2      425.23      420.39      9.60 o 
   5 -11   2       90.84       75.74      9.34 o 
   6 -11   2       10.76        9.00      6.11 o 
  -6 -10   2       19.32       13.78      3.86 o 
  -5 -10   2       50.56       52.44      3.01 o 
  -4 -10   2       80.02       76.43      3.11 o 
  -3 -10   2      200.94      183.33      5.57 o 
  -2 -10   2       59.71       57.47      2.28 o 
  -1 -10   2      283.01      274.85      4.41 o 
   0 -10   2        7.22        5.85      0.79 o 
   1 -10   2      550.66      586.35      7.80 o 
   2 -10   2      150.90      155.40      3.18 o 
   3 -10   2      189.23      165.97      3.51 o 
   4 -10   2      141.70      126.94      4.83 o 
   5 -10   2       69.97       63.50      8.20 o 
   6 -10   2       18.10       23.41      6.82 o 
  -7  -9   2        7.17        6.42      7.51 o 
  -6  -9   2        1.92        1.47      2.22 o 
  -5  -9   2       19.29       22.33      2.23 o 
  -4  -9   2      481.43      465.99      8.36 o 
  -3  -9   2      580.89      589.55      9.31 o 
  -2  -9   2       23.92       24.65      1.98 o 
  -1  -9   2      348.27      368.65      5.36 o 
   0  -9   2      846.73      949.18     13.85 o 
   1  -9   2      520.81      496.87      7.33 o 
   2  -9   2      252.35      233.60      5.12 o 
   3  -9   2      319.11      297.84      4.94 o 
   4  -9   2       99.27       97.43      4.14 o 
   5  -9   2      136.77      113.68      9.91 o 
   6  -9   2        4.82       -1.70      4.45 o 
  -7  -8   2       41.33       39.96     10.31 o 
  -6  -8   2       22.31       13.17      4.74 o 
  -5  -8   2       40.36       45.32      2.70 o 
  -4  -8   2      354.73      335.09      6.64 o 
  -3  -8   2      640.77      603.48      9.37 o 
  -2  -8   2      852.08      877.54     10.91 o 
  -1  -8   2     1127.87     1185.18     13.85 o 
   0  -8   2       83.29      120.41      2.40 o 
   1  -8   2     1460.18     1665.96     20.40 o 
   2  -8   2     1433.16     1460.44     21.89 o 
   3  -8   2      534.36      500.86      7.07 o 
   4  -8   2       35.82       32.74      2.56 o 
   5  -8   2      168.38      165.98     11.73 o 
   6  -8   2       29.91       45.74      7.96 o 
   7  -8   2       16.27       37.52      9.29 o 
  -7  -7   2        4.28        7.09      7.87 o 
  -6  -7   2       77.17       87.84      6.00 o 
  -5  -7   2      262.10      253.87      5.95 o 
  -4  -7   2       24.01       24.62      1.93 o 
  -3  -7   2      296.11      272.57      4.74 o 
  -2  -7   2       50.89       48.52      1.62 o 
  -1  -7   2     3298.35     3506.81     38.05 o 
   0  -7   2      648.77      668.64      8.78 o 
   1  -7   2      421.77      440.80      8.16 o 
   2  -7   2     1534.23     1730.08     19.46 o 
   3  -7   2      148.08      156.62      3.10 o 
   4  -7   2      195.58      176.19      5.21 o 
   5  -7   2       62.50       55.66      7.34 o 
   6  -7   2       35.46       42.73      7.67 o 
   7  -7   2       20.00       28.39      8.33 o 
  -7  -6   2       11.63       14.94      7.60 o 
  -6  -6   2       18.85       26.85      4.09 o 
  -5  -6   2       51.97       51.60      3.66 o 
  -4  -6   2      102.77       98.12      2.87 o 
  -3  -6   2      852.53      842.95     10.93 o 
  -2  -6   2        4.30        3.72      0.65 o 
  -1  -6   2     3433.80     3507.71     38.07 o 
   0  -6   2      193.24      205.18      3.15 o 
   1  -6   2     3612.18     3869.38     53.74 o 
   2  -6   2     1634.64     1746.39     19.56 o 
   3  -6   2      983.01     1004.41     12.22 o 
   4  -6   2      360.64      347.13      7.75 o 
   5  -6   2       69.43       76.02      8.17 o 
   6  -6   2        3.17        2.04      4.15 o 
   7  -6   2       14.47       21.53      8.08 o 
  -7  -5   2       12.53       13.20      7.46 o 
  -6  -5   2       11.51       13.80      3.35 o 
  -4  -5   2       28.93       25.17      1.69 o 
  -3  -5   2      382.25      346.78      5.49 o 
  -2  -5   2      464.37      568.41      7.53 o 
  -1  -5   2     3713.56     3859.44     41.68 o 
   0  -5   2     2014.40     2166.74     23.73 o 
   1  -5   2     1347.37     1366.11     19.41 o 
   2  -5   2     1668.50     1772.76     19.59 o 
   3  -5   2      975.25     1064.89     12.64 o 
   4  -5   2      814.18      846.79     14.66 o 
   5  -5   2       61.41       49.18      6.70 o 
   6  -5   2       25.61       27.95      6.47 o 
   7  -5   2       58.31       60.68      9.29 o 
  -7  -4   2       61.23       60.23     10.05 o 
  -6  -4   2        5.97        7.12      3.08 o 
  -5  -4   2       16.17       15.08      1.64 o 
  -4  -4   2       36.63       31.67      1.80 o 
  -3  -4   2       33.59       43.03      1.77 o 
  -2  -4   2      674.65      696.37      8.77 o 
  -1  -4   2    15815.46    16779.03    178.74 o 
   0  -4   2     5720.05     6381.47     73.26 o 
   1  -4   2     4524.03     4901.94     51.38 o 
   2  -4   2     1471.20     1594.10     17.53 o 
   3  -4   2       60.26       71.30      2.11 o 
   4  -4   2      142.66      146.32      4.43 o 
   5  -4   2      620.17      602.45     24.17 o 
   6  -4   2       17.42       32.75      6.61 o 
   7  -4   2        5.43        2.23      5.17 o 
  -7  -3   2        4.44        7.92      6.31 o 
  -6  -3   2      125.44      129.33      7.93 o 
  -5  -3   2      143.72      151.89      3.98 o 
  -4  -3   2       32.30       21.53      2.31 o 
  -3  -3   2     1085.22     1159.67     14.18 o 
  -2  -3   2     1826.54     1936.00     21.72 o 
  -1  -3   2    10041.26    10747.70    121.55 o 
   0  -3   2     1437.67     1477.51     24.51 o 
   1  -3   2      824.56     1087.06     11.95 o 
   2  -3   2     2078.70     2231.81     24.09 o 
   3  -3   2      310.18      321.85      4.64 o 
   4  -3   2       62.99       70.47      4.56 o 
   5  -3   2      198.87      199.93     11.87 o 
   6  -3   2      221.62      197.45     12.65 o 
   7  -3   2        8.27        9.18      5.60 o 
  -7  -2   2       36.63       41.98      8.72 o 
  -6  -2   2      181.65      186.28      5.31 o 
  -5  -2   2       40.62       42.94      2.12 o 
  -4  -2   2      331.94      330.44      6.50 o 
  -3  -2   2     1310.62     1433.86     15.71 o 
  -2  -2   2      231.12      247.21      3.53 o 
  -1  -2   2     6708.60     7454.91     78.95 o 
   0  -2   2     2660.27     2859.53     40.24 o 
   1  -2   2     2831.27     3316.14     35.19 o 
   2  -2   2      211.43      209.51      2.75 o 
   3  -2   2     1636.61     1726.13     17.97 o 
   4  -2   2      244.55      228.38      3.77 o 
   5  -2   2      879.44      845.83     20.65 o 
   6  -2   2       51.51       73.47      8.10 o 
   7  -2   2        1.17       -5.28      4.16 o 
  -7  -1   2       12.13       28.16      7.62 o 
  -6  -1   2       74.75       74.98      3.70 o 
  -5  -1   2      273.26      279.49      5.22 o 
  -4  -1   2       50.01       51.31      3.66 o 
  -3  -1   2       15.26       21.01      1.50 o 
  -2  -1   2      173.54      200.82      4.16 o 
  -1  -1   2      826.41      872.04     11.40 o 
   0  -1   2     1406.69     1483.35     37.05 o 
   1  -1   2     9993.71    10395.12    149.89 o 
   2  -1   2      694.94      680.75      7.33 o 
   3  -1   2      652.58      664.46      7.67 o 
   4  -1   2      223.23      209.61      3.57 o 
   5  -1   2      125.11      127.72      6.63 o 
   6  -1   2       24.75       24.18      4.04 o 
  -6   0   2      256.05      265.03     10.44 o 
  -5   0   2      244.00      246.25     12.17 o 
  -4   0   2       54.16       42.41      3.03 o 
  -3   0   2        0.03       -1.08      0.80 o 
  -2   0   2       23.39       26.61      1.35 o 
  -1   0   2      269.59      368.69      5.33 o 
   0   0   2        1.19        0.88      0.53 o 
   1   0   2     4667.34     4840.03     88.40 o 
   2   0   2       24.04       29.14      1.13 o 
   3   0   2       66.01       54.48      2.40 o 
   4   0   2      146.93      135.63      3.55 o 
   5   0   2      269.68      261.87     24.66 o 
   6   0   2       43.23       38.15      4.60 o 
   7   0   2       48.87       61.67      9.41 o 
  -6   1   2       73.93       56.33     13.85 o 
  -5   1   2      269.81      285.15      9.86 o 
  -4   1   2       50.77       45.09      4.98 o 
  -3   1   2       14.66       20.15      1.48 o 
  -2   1   2      159.34      183.24      3.68 o 
  -1   1   2      842.99      894.51     17.45 o 
   0   1   2     1434.85     1523.74     22.60 o 
   1   1   2     9947.95    10356.87    187.70 o 
   2   1   2      682.66      672.10     14.56 o 
   3   1   2      646.97      658.71     21.32 o 
   4   1   2      228.49      221.22      8.09 o 
   5   1   2      126.04      129.97      6.54 o 
   6   1   2       25.11       27.38      4.18 o 
   7   1   2       32.85       36.59      5.37 o 
  -6   2   2      180.14      179.23      8.28 o 
  -5   2   2       41.69       42.95      4.26 o 
  -4   2   2      322.70      330.53     10.09 o 
  -3   2   2     1345.73     1461.05     29.56 o 
  -2   2   2      229.75      240.40      6.57 o 
  -1   2   2     6735.34     7511.30    111.17 o 
   0   2   2     2685.86     2818.57     52.07 o 
   1   2   2     2832.66     3270.87     50.42 o 
   2   2   2      204.99      192.30      5.66 o 
   3   2   2     1616.90     1715.43     34.41 o 
   4   2   2      241.72      223.26      7.68 o 
   5   2   2      882.05      816.57     20.15 o 
   6   2   2       51.06       49.92      5.13 o 
   7   2   2        1.09        4.40      3.54 o 
  -6   3   2      125.48      124.89      5.59 o 
  -5   3   2      144.86      145.34      5.70 o 
  -4   3   2       32.04       28.91      2.35 o 
  -3   3   2     1080.47     1163.08     23.27 o 
  -2   3   2     1818.24     1933.53     30.08 o 
  -1   3   2    10051.38    11126.97    161.56 o 
   0   3   2     1434.69     1433.64     27.20 o 
   1   3   2      826.61     1076.45     17.02 o 
   2   3   2     2070.08     2201.34     34.33 o 
   3   3   2      317.21      320.04      7.11 o 
   4   3   2       63.27       67.04      3.35 o 
   5   3   2      204.27      196.20     10.19 o 
   6   3   2      218.55      197.50      8.96 o 
   7   3   2        8.50       11.46      4.10 o 
  -6   4   2        5.51       11.22      3.64 o 
  -5   4   2       15.61       18.01      2.51 o 
  -4   4   2       40.84       39.67      2.66 o 
  -3   4   2       38.00       46.28      3.41 o 
  -2   4   2      667.80      698.40     14.72 o 
  -1   4   2    15957.63    17586.42    309.30 o 
   0   4   2     5674.06     6304.04     93.63 o 
   1   4   2     4535.03     4769.32    130.34 o 
   2   4   2     1434.86     1554.85     35.18 o 
   3   4   2       67.03       82.99      3.06 o 
   4   4   2      143.96      135.87      4.66 o 
   5   4   2      618.42      625.48     16.61 o 
   6   4   2       18.01       27.85      4.35 o 
   7   4   2        5.02        2.35      3.55 o 
  -6   5   2       13.21        6.88     11.81 o 
  -4   5   2       30.84       28.62      2.89 o 
  -3   5   2      382.61      349.58     10.81 o 
  -2   5   2      481.13      608.23     15.39 o 
  -1   5   2     3748.14     3922.50     58.16 o 
   0   5   2     2046.62     2215.93     33.11 o 
   1   5   2     1315.17     1293.07     20.79 o 
   2   5   2     1647.45     1756.72     27.66 o 
   3   5   2      969.14     1057.85     18.16 o 
   4   5   2      804.23      823.45     15.58 o 
   5   5   2       64.51       63.56      7.35 o 
   6   5   2       25.78       26.64      4.23 o 
   7   5   2       59.00       59.91      8.05 o 
  -7   6   2       11.69        0.85      5.65 o 
  -5   6   2       52.37       48.74      4.17 o 
  -4   6   2      102.62      101.30      5.62 o 
  -3   6   2      855.66      865.61     15.40 o 
  -2   6   2        3.95        3.88      0.96 o 
  -1   6   2     3411.66     3566.26     53.15 o 
   0   6   2      197.87      217.48      4.39 o 
   1   6   2     3616.29     3791.86     57.47 o 
   2   6   2     1646.96     1749.34     27.46 o 
   3   6   2      978.20     1024.16     17.41 o 
   4   6   2      358.26      347.52     10.60 o 
   5   6   2       69.32       71.66      5.25 o 
   6   6   2        2.75        3.65      2.85 o 
   7   6   2       15.34       16.04      4.66 o 
  -7   7   2        4.14       -0.53      6.36 o 
  -6   7   2       75.34       82.30      9.11 o 
  -5   7   2      262.96      263.42      7.69 o 
  -4   7   2       25.07       31.20      2.61 o 
  -3   7   2      297.26      277.55      6.67 o 
  -2   7   2       54.75       51.13      3.31 o 
  -1   7   2     3292.75     3527.53     53.09 o 
   0   7   2      644.26      679.08     11.41 o 
   1   7   2      415.05      431.17      7.86 o 
   2   7   2     1521.77     1711.23     27.20 o 
   3   7   2      143.27      147.55      5.89 o 
   4   7   2      198.68      184.60     12.58 o 
   5   7   2       62.76       58.41      6.71 o 
   6   7   2       35.50       50.69      5.27 o 
   7   7   2       19.57       21.97      5.14 o 
  -7   8   2       42.03       38.70      9.29 o 
  -6   8   2       22.67       22.06      6.50 o 
  -5   8   2       40.56       42.01      3.39 o 
  -4   8   2      351.36      352.24      8.57 o 
  -3   8   2      646.50      591.56     11.78 o 
  -2   8   2      851.36      872.25     15.31 o 
  -1   8   2     1115.79     1176.93     19.33 o 
   0   8   2       85.96      128.15      3.35 o 
   1   8   2     1463.68     1631.49     25.91 o 
   2   8   2     1427.00     1432.61     29.23 o 
   3   8   2      547.16      502.56     12.90 o 
   4   8   2       35.83       32.47      3.45 o 
   5   8   2      172.07      158.78     12.03 o 
   6   8   2       31.04       45.04      5.14 o 
   7   8   2       16.12       22.87      6.53 o 
  -7   9   2        7.42        3.23      7.83 o 
  -6   9   2        2.25        7.16      5.55 o 
  -5   9   2       19.28       23.66      3.07 o 
  -4   9   2      478.26      470.53     10.70 o 
  -3   9   2      577.43      578.53     11.76 o 
  -2   9   2       27.00       27.82      1.96 o 
  -1   9   2      354.44      378.58      7.59 o 
   0   9   2      831.29      948.02     15.87 o 
   1   9   2      517.24      497.79     10.09 o 
   2   9   2      257.80      237.94      9.96 o 
   3   9   2      323.36      293.00      9.00 o 
   4   9   2       96.18       83.20      5.00 o 
   5   9   2      137.13      134.38      6.88 o 
   6   9   2        5.26        6.49      3.04 o 
  -6  10   2       18.96        9.96      6.15 o 
  -5  10   2       51.28       45.64      3.60 o 
  -4  10   2       81.93       82.34      4.11 o 
  -3  10   2      198.47      185.61      5.54 o 
  -2  10   2       59.96       65.99      3.27 o 
  -1  10   2      285.82      278.45      6.29 o 
   0  10   2        6.94        8.81      2.27 o 
   1  10   2      542.28      584.35     10.46 o 
   2  10   2      148.71      158.93      5.90 o 
   3  10   2      186.90      167.50      7.95 o 
   4  10   2      145.64      130.31      6.39 o 
   5  10   2       70.92       55.18      5.01 o 
   6  10   2       17.83       17.37      3.80 o 
  -6  11   2        0.50       -1.95      5.33 o 
  -5  11   2      179.53      187.33     13.01 o 
  -4  11   2       81.60       78.91      4.09 o 
  -3  11   2      392.91      370.89      8.77 o 
  -2  11   2      480.35      471.09     22.36 o 
  -1  11   2      220.31      198.68      5.25 o 
   0  11   2      470.04      474.38      9.44 o 
   1  11   2     1529.69     1502.13     30.31 o 
   2  11   2       62.13       60.71      3.73 o 
   3  11   2      390.84      356.16     21.45 o 
   4  11   2      427.75      405.99     12.50 o 
   5  11   2       91.93       73.38      5.49 o 
   6  11   2       11.31       11.05      3.73 o 
  -6  12   2        7.51        6.17      6.79 o 
  -5  12   2        3.04        4.48      4.78 o 
  -4  12   2       54.50       60.34      3.76 o 
  -3  12   2      814.15      804.94     17.21 o 
  -2  12   2       11.86       10.88      1.76 o 
  -1  12   2       77.00       70.26      3.93 o 
   0  12   2      548.50      555.01     10.60 o 
   1  12   2      560.04      542.68     58.34 o 
   2  12   2      350.24      337.95     14.04 o 
   3  12   2      395.55      376.72     11.27 o 
   4  12   2       15.96       14.22      2.94 o 
   5  12   2       78.48       78.51      5.84 o 
   6  12   2       27.18       28.41      4.82 o 
  -6  13   2       33.76       46.96      9.48 o 
  -5  13   2       38.85       41.06      7.44 o 
  -4  13   2        0.93        2.36      1.96 o 
  -3  13   2      246.26      234.24      7.64 o 
  -2  13   2      768.04      703.08     29.95 o 
  -1  13   2      125.22      118.60      4.25 o 
   0  13   2      555.87      519.51     12.69 o 
   1  13   2       55.62       52.03      5.02 o 
   2  13   2       84.54       93.02      4.87 o 
   3  13   2       29.22       27.20      3.29 o 
   4  13   2       87.75       85.43      5.55 o 
   5  13   2        1.65        1.87      3.28 o 
   6  13   2       48.31       52.63      7.09 o 
  -6  14   2        3.91        6.59      7.28 o 
  -5  14   2       12.02       12.69      5.67 o 
  -4  14   2       75.49       75.50      5.00 o 
  -3  14   2      204.90      198.76      7.46 o 
  -2  14   2      195.01      178.61      5.72 o 
  -1  14   2      398.14      382.50     10.56 o 
   0  14   2      107.93      104.39      5.01 o 
   1  14   2       48.65       45.94      3.58 o 
   2  14   2      418.88      394.41     11.51 o 
   3  14   2      180.14      164.42      8.69 o 
   4  14   2       21.74       15.61      3.30 o 
   5  14   2       62.13       63.27      5.55 o 
   6  14   2       32.45       36.74      6.95 o 
  -6  15   2       59.28       67.70     11.39 o 
  -5  15   2       70.57       78.63     10.07 o 
  -4  15   2       15.20       13.98      2.98 o 
  -3  15   2      183.80      176.00      7.23 o 
  -2  15   2      156.74      148.28      6.32 o 
  -1  15   2      191.74      176.53      6.77 o 
   0  15   2       11.84       13.34      2.51 o 
   1  15   2      825.96      798.82     31.69 o 
   2  15   2      402.78      406.32     11.94 o 
   3  15   2      259.02      236.69      8.92 o 
   4  15   2      276.00      261.71     10.08 o 
   5  15   2        8.62       12.79      8.09 o 
  -5  16   2       48.07       38.46      8.45 o 
  -4  16   2        6.02        3.42      4.24 o 
  -3  16   2       32.27       34.04      3.74 o 
  -2  16   2      135.68      129.70      6.18 o 
  -1  16   2      336.97      307.69      9.84 o 
   0  16   2      167.22      178.95      7.10 o 
   1  16   2      351.59      361.32     11.00 o 
   2  16   2      421.52      375.23     12.66 o 
   3  16   2       51.00       45.52      9.61 o 
   4  16   2       70.73       83.95      6.00 o 
   5  16   2       35.55       27.00     11.29 o 
  -5  17   2       19.89       21.35      8.54 o 
  -4  17   2       45.46       53.93      8.58 o 
  -3  17   2      163.01      161.85      7.48 o 
  -2  17   2      376.56      369.39     11.45 o 
  -1  17   2       24.06       21.90      3.26 o 
   0  17   2       38.55       41.60      4.67 o 
   1  17   2       21.37       23.28      3.32 o 
   2  17   2      732.26      722.90     18.53 o 
   3  17   2      170.86      156.00      7.55 o 
   4  17   2      127.23      125.90      7.30 o 
   5  17   2       15.10        9.59      4.24 o 
  -5  18   2        5.52        2.94      7.23 o 
  -4  18   2        4.16        6.66      5.92 o 
  -3  18   2        8.85        7.90      4.08 o 
  -2  18   2        9.97       17.99      3.28 o 
  -1  18   2      254.36      239.36      8.97 o 
   0  18   2      225.77      220.74      8.54 o 
   1  18   2      300.06      286.74     10.23 o 
   2  18   2       45.07       54.05      4.85 o 
   3  18   2       27.78       24.42      3.94 o 
   4  18   2       49.25       48.87      5.40 o 
   5  18   2       56.83       64.81      8.31 o 
  -4  19   2        2.01        4.66      6.57 o 
  -3  19   2       26.42       24.83      4.15 o 
  -2  19   2       13.21       17.15      3.66 o 
  -1  19   2       37.55       40.27      7.12 o 
   0  19   2       75.48       80.08      5.57 o 
   1  19   2       76.98       78.87      7.59 o 
   2  19   2      120.95      119.82      6.86 o 
   3  19   2        9.87       15.29      3.61 o 
   4  19   2       39.82       48.41      5.70 o 
  -3  20   2       24.98       25.69      4.47 o 
  -2  20   2       14.09       13.53      3.80 o 
  -1  20   2       72.70       75.02      8.97 o 
   0  20   2      292.91      278.03     10.53 o 
   1  20   2        7.95       14.61      3.40 o 
   2  20   2      114.02      109.31      6.78 o 
   3  20   2       50.99       61.83      5.94 o 
   4  20   2       32.07       42.69      5.88 o 
  -2  21   2      127.15      135.71     10.24 o 
  -1  21   2        8.24       13.22      3.32 o 
   0  21   2       95.44       90.51      6.27 o 
   1  21   2      139.34      132.55      7.56 o 
   2  21   2       14.48       12.11      3.78 o 
   3  21   2       38.72       39.18      8.30 o 
  -2  22   2       46.52       58.80      7.62 o 
  -1  22   2       32.68       31.81      4.69 o 
   0  22   2        8.59       11.56      3.68 o 
   1  22   2       21.80       21.56      4.31 o 
   2  22   2       13.14        8.17      3.94 o 
   3  22   2        0.71        1.74      5.37 o 
  -2  23   2      128.48      128.28     11.06 o 
  -1  23   2       19.93       27.91      4.74 o 
   0  23   2       79.66       86.15      6.98 o 
   1  23   2       31.76       34.99      5.23 o 
   2  23   2        9.60        6.59      4.18 o 
  -1  24   2       54.53       62.34      9.06 o 
   0  24   2       85.61       88.64     10.53 o 
   1  24   2        2.21        5.69      6.18 o 
   0 -24   3        7.53        8.19      3.61 o 
  -2 -23   3       77.55       89.25      4.82 o 
  -1 -23   3       35.41       40.18      3.56 o 
   0 -23   3       55.98       61.81      5.54 o 
   1 -23   3        8.79        8.46      3.04 o 
   2 -23   3        9.83       12.60      2.74 o 
  -3 -22   3       60.82       67.64      6.04 o 
  -2 -22   3       32.29       33.85      3.40 o 
  -1 -22   3       38.62       31.87      3.12 o 
   0 -22   3       21.18       19.88      2.66 o 
   1 -22   3       22.30       19.62      2.70 o 
   2 -22   3        0.17       -0.48      2.03 o 
  -3 -21   3       54.02       43.54     15.41 o 
  -2 -21   3       20.29       24.46      2.79 o 
  -1 -21   3       99.95       94.43      4.12 o 
   0 -21   3       52.88       60.13      3.60 o 
   1 -21   3        3.45        3.10      1.87 o 
   2 -21   3       22.66       28.97      2.92 o 
   3 -21   3       73.69       91.04     10.93 o 
  -4 -20   3       44.04       41.06      8.17 o 
  -3 -20   3       19.72       22.41      3.15 o 
  -2 -20   3      125.64      131.65      4.74 o 
  -1 -20   3      102.23      102.17      4.08 o 
   0 -20   3       27.41       26.86      2.62 o 
   1 -20   3       38.14       38.35      5.15 o 
   2 -20   3       10.54       12.34      2.17 o 
   3 -20   3        9.99       14.76      3.40 o 
   4 -20   3       37.34       44.81      4.82 o 
  -4 -19   3       33.78       30.49      4.03 o 
  -3 -19   3       46.67       48.82      3.39 o 
  -2 -19   3       28.42       29.80      2.68 o 
  -1 -19   3       48.62       49.35      3.09 o 
   0 -19   3       60.58       65.04      3.58 o 
   1 -19   3       28.46       31.65      2.61 o 
   2 -19   3       11.03        7.24      1.95 o 
   3 -19   3       23.51       34.27      8.27 o 
   4 -19   3       37.06       37.19      4.44 o 
  -5 -18   3       44.57       56.17      3.84 o 
  -4 -18   3        8.45       12.41      2.19 o 
  -3 -18   3       56.88       60.03      3.32 o 
  -2 -18   3      146.86      128.77      6.47 o 
  -1 -18   3       48.79       49.15      2.95 o 
   0 -18   3       16.62       19.20      2.04 o 
   1 -18   3      343.15      344.13      7.13 o 
   2 -18   3      298.77      312.17      6.63 o 
   3 -18   3       22.61       26.84      3.37 o 
   4 -18   3       60.79       69.45      5.02 o 
  -5 -17   3       18.07       20.52      2.76 o 
  -4 -17   3       49.23       51.91      3.22 o 
  -3 -17   3       70.72       75.36      3.60 o 
  -2 -17   3      118.89      122.90      4.11 o 
  -1 -17   3      136.09      122.23      4.67 o 
   0 -17   3      129.26      141.18      4.73 o 
   1 -17   3        8.72       10.71      1.66 o 
   2 -17   3      265.79      247.79      5.21 o 
   3 -17   3       86.83       97.54      4.88 o 
   4 -17   3        9.20       14.58      3.15 o 
   5 -17   3       18.86       14.05      7.25 o 
  -5 -16   3        6.74        8.54      2.15 o 
  -4 -16   3       80.30       82.82      3.59 o 
  -3 -16   3       69.28       64.82      3.83 o 
  -2 -16   3       42.17       40.37      2.63 o 
  -1 -16   3       51.26       47.58      2.68 o 
   0 -16   3      244.98      223.23      5.23 o 
   1 -16   3      304.56      287.24      5.45 o 
   2 -16   3      388.08      370.89      6.53 o 
   3 -16   3      107.20      103.50      4.72 o 
   4 -16   3       48.83       52.49      8.20 o 
   5 -16   3        7.69        9.96      6.89 o 
  -5 -15   3       24.59       28.71      2.79 o 
  -4 -15   3       77.18       74.47      3.64 o 
  -3 -15   3       24.36       24.40      2.34 o 
  -2 -15   3      479.84      469.32      8.63 o 
  -1 -15   3       65.16       69.63      2.80 o 
   0 -15   3      733.25      736.57     11.39 o 
   1 -15   3       88.59       80.32      3.43 o 
   2 -15   3      616.36      590.62      9.63 o 
   3 -15   3      101.85      106.22      4.60 o 
   4 -15   3       22.29       29.58      3.34 o 
   5 -15   3       21.32       21.25      7.44 o 
  -6 -14   3       17.74       15.70      5.23 o 
  -5 -14   3       64.32       72.94      3.89 o 
  -4 -14   3      138.59      132.66      4.48 o 
  -3 -14   3       33.45       31.64      2.46 o 
  -2 -14   3      163.31      150.61      4.29 o 
  -1 -14   3      463.28      430.45      7.57 o 
   0 -14   3      553.09      562.18      8.14 o 
   1 -14   3      610.23      581.87      8.47 o 
   2 -14   3      416.56      407.76      7.20 o 
   3 -14   3       53.57       53.37      3.40 o 
   4 -14   3      146.02      154.01      5.82 o 
   5 -14   3       21.98       16.91      7.02 o 
  -6 -13   3       25.08       18.34      8.81 o 
  -5 -13   3        3.25        4.22      1.73 o 
  -4 -13   3      231.46      232.96      5.88 o 
  -3 -13   3       72.87       70.43      4.15 o 
  -2 -13   3     1227.09     1173.49     16.53 o 
  -1 -13   3       18.78       19.64      1.66 o 
   0 -13   3        1.39        1.85      1.04 o 
   1 -13   3      270.69      265.41      4.75 o 
   2 -13   3      151.42      154.45      3.53 o 
   3 -13   3       62.80       52.61      3.55 o 
   4 -13   3      135.04      146.44      5.51 o 
   5 -13   3       10.78       13.98      6.38 o 
   6 -13   3       15.56       17.95      7.39 o 
  -6 -12   3       64.62       68.18      6.22 o 
  -5 -12   3       36.68       48.01      3.22 o 
  -4 -12   3      175.20      167.97      4.79 o 
  -3 -12   3       26.83       28.05      2.12 o 
  -2 -12   3       95.72       87.81      3.05 o 
  -1 -12   3      260.01      236.55      7.94 o 
   0 -12   3        9.47       11.03      1.08 o 
   1 -12   3      746.27      748.58     20.82 o 
   2 -12   3      290.02      273.63      4.81 o 
   3 -12   3       86.25       83.05      2.63 o 
   4 -12   3       43.22       40.08      3.26 o 
   5 -12   3        3.21       10.26      5.76 o 
   6 -12   3        4.69        4.63      6.04 o 
  -6 -11   3      286.24      322.14     11.73 o 
  -5 -11   3        7.29       11.03      1.97 o 
  -4 -11   3      950.08      924.65     14.19 o 
  -3 -11   3       29.18       26.47      2.05 o 
  -2 -11   3      172.07      168.77      4.83 o 
  -1 -11   3       82.78       80.27      3.20 o 
   0 -11   3      499.65      507.97      7.10 o 
   1 -11   3       28.62       29.75      1.50 o 
   2 -11   3      368.48      336.95      9.01 o 
   3 -11   3      880.83      824.46     10.84 o 
   4 -11   3      103.14      111.95      4.67 o 
   5 -11   3        2.95        3.99      4.55 o 
   6 -11   3       51.74       65.11      9.41 o 
  -6 -10   3       25.13       31.26      4.81 o 
  -5 -10   3        5.48        7.43      1.75 o 
  -4 -10   3      710.51      684.99     11.30 o 
  -3 -10   3     1592.32     1513.53     20.56 o 
  -2 -10   3       52.58       54.47      1.89 o 
  -1 -10   3       16.15       23.68      1.31 o 
   0 -10   3       83.10       87.09      2.20 o 
   1 -10   3      486.81      482.54      7.34 o 
   2 -10   3      106.79      105.32      3.18 o 
   3 -10   3      124.87      119.64      2.89 o 
   4 -10   3       31.00       31.16      2.79 o 
   5 -10   3       17.58       16.23      5.30 o 
   6 -10   3        4.31        8.56      5.88 o 
  -6  -9   3      197.73      209.97      6.09 o 
  -5  -9   3       61.12       71.87      3.36 o 
  -4  -9   3      752.53      734.20     11.80 o 
  -3  -9   3      235.01      208.58      5.70 o 
  -2  -9   3      234.89      223.31      6.49 o 
  -1  -9   3      512.62      537.59      7.39 o 
   0  -9   3     1859.63     2007.62     22.53 o 
   1  -9   3      352.05      356.11      5.73 o 
   2  -9   3      273.49      270.47      4.35 o 
   3  -9   3      395.80      372.83      5.69 o 
   4  -9   3       83.36       81.22      3.72 o 
   5  -9   3       67.38       53.82      7.78 o 
   6  -9   3        4.49        8.61      5.51 o 
  -7  -8   3       66.97       75.37     12.53 o 
  -6  -8   3       83.72      103.27      4.33 o 
  -5  -8   3      150.67      127.05      4.22 o 
  -4  -8   3      360.01      354.39      7.09 o 
  -3  -8   3      438.21      445.20     12.35 o 
  -2  -8   3      654.43      649.20      8.64 o 
  -1  -8   3      202.49      201.20      3.46 o 
   0  -8   3     1599.59     1698.58     19.28 o 
   1  -8   3     3276.62     3393.67    135.86 o 
   2  -8   3        4.35        6.61      0.79 o 
   3  -8   3      124.35      117.61      2.63 o 
   4  -8   3      249.55      245.55      6.39 o 
   5  -8   3      103.01      110.83      9.60 o 
   6  -8   3        6.41        7.78      5.16 o 
  -7  -7   3       39.06       34.84     10.15 o 
  -6  -7   3       36.00       36.72      3.02 o 
  -5  -7   3       14.90       14.82      1.91 o 
  -4  -7   3      391.58      367.72      7.13 o 
  -3  -7   3      429.69      407.64      7.29 o 
  -2  -7   3       90.89       85.95      2.23 o 
  -1  -7   3      968.15     1046.87     12.54 o 
   0  -7   3      696.38      706.62      8.68 o 
   1  -7   3      467.72      515.07      8.57 o 
   2  -7   3      356.39      361.31      5.07 o 
   3  -7   3       50.47       49.41      1.66 o 
   4  -7   3       85.72       83.38      3.59 o 
   5  -7   3       31.55       31.37      6.04 o 
   6  -7   3       53.26       71.59      8.98 o 
   7  -7   3        4.62        7.53      6.73 o 
  -7  -6   3       15.51       27.95      9.20 o 
  -6  -6   3       21.10       20.24      2.63 o 
  -5  -6   3      199.42      195.52      5.25 o 
  -4  -6   3       94.55       88.17      2.85 o 
  -3  -6   3        4.82       10.65      2.14 o 
  -2  -6   3      600.81      682.66      8.89 o 
  -1  -6   3      169.77      174.85      3.13 o 
   0  -6   3     2504.58     2707.21     29.20 o 
   1  -6   3     1843.01     2001.08     22.86 o 
   2  -6   3      217.54      252.91      3.89 o 
   3  -6   3       24.04       25.56      1.28 o 
   4  -6   3       73.17       69.65      3.18 o 
   5  -6   3      178.45      154.35     11.00 o 
   6  -6   3       38.56       41.08      7.34 o 
   7  -6   3       44.95       66.63     10.17 o 
  -7  -5   3       23.98       28.83      8.98 o 
  -6  -5   3       63.53       65.67      4.94 o 
  -5  -5   3        1.22        3.33      1.35 o 
  -4  -5   3      251.50      235.85      5.36 o 
  -3  -5   3      609.56      617.19      8.66 o 
  -2  -5   3     1137.21     1334.85     16.25 o 
  -1  -5   3      953.32      971.96     11.57 o 
   0  -5   3     1646.03     1670.49     20.15 o 
   1  -5   3       71.88       72.20      1.54 o 
   2  -5   3     2804.51     2931.99     31.64 o 
   3  -5   3      302.27      279.26      4.14 o 
   4  -5   3       89.25       81.18      7.18 o 
   5  -5   3        8.31        8.26      4.25 o 
   6  -5   3      104.73      121.32     10.37 o 
   7  -5   3       49.11       57.74      9.55 o 
  -6  -4   3       58.80       58.91      4.94 o 
  -5  -4   3       89.86       91.79      3.24 o 
  -4  -4   3      282.86      302.13      5.60 o 
  -3  -4   3      247.62      243.60      4.47 o 
  -2  -4   3      693.58      719.23      9.29 o 
  -1  -4   3     7237.08     7771.56     81.87 o 
   0  -4   3     2498.34     2614.52     42.81 o 
   1  -4   3      736.09      701.40      7.99 o 
   2  -4   3      182.92      183.66      2.76 o 
   3  -4   3      258.53      243.13      4.35 o 
   4  -4   3      955.62      937.27     31.49 o 
   5  -4   3        5.56        5.42      3.83 o 
   6  -4   3       34.26       39.09      6.70 o 
   7  -4   3       38.39       35.81      8.08 o 
  -6  -3   3       37.99       39.16      4.11 o 
  -5  -3   3       69.11       67.91      2.85 o 
  -4  -3   3       34.38       28.09      1.82 o 
  -3  -3   3       82.86       70.69      2.56 o 
  -2  -3   3     1655.09     1694.66     19.53 o 
  -1  -3   3     9719.64    10613.32    112.34 o 
   0  -3   3     5220.55     5867.43     80.94 o 
   1  -3   3     2084.23     2354.95     25.30 o 
   2  -3   3      379.78      437.23      5.85 o 
   3  -3   3       52.61       42.39      1.31 o 
   4  -3   3       18.08       24.35      4.31 o 
   5  -3   3      315.18      319.46     15.22 o 
   6  -3   3        5.60        8.06      4.29 o 
   7  -3   3       14.64       24.92      6.59 o 
  -6  -2   3      235.67      253.67      5.98 o 
  -5  -2   3      295.82      298.37      5.47 o 
  -4  -2   3      283.49      316.01      5.22 o 
  -3  -2   3      880.43      888.06     10.49 o 
  -2  -2   3      147.49      153.68      3.02 o 
  -1  -2   3     5280.61     5891.24     68.10 o 
   0  -2   3     5211.17     5890.91     83.43 o 
   1  -2   3    10440.85    11605.35    122.94 o 
   2  -2   3      324.38      294.37      7.31 o 
   3  -2   3      191.18      177.69      2.69 o 
   4  -2   3      265.08      242.37     13.80 o 
   5  -2   3       55.68       54.02      4.67 o 
   6  -2   3        1.52       -1.15      3.58 o 
   7  -2   3        2.08        2.69      4.66 o 
  -6  -1   3      153.57      170.20      6.26 o 
  -5  -1   3       48.35       56.94      3.01 o 
  -4  -1   3      321.87      320.85     13.99 o 
  -3  -1   3       34.67       29.79      1.98 o 
  -2  -1   3      898.98      910.02     14.24 o 
  -1  -1   3     5632.35     5850.04     62.00 o 
   0  -1   3     7243.32     7849.91     82.85 o 
   1  -1   3     5024.23     5136.09     62.81 o 
   2  -1   3      160.81      162.01      2.86 o 
   3  -1   3     1472.67     1452.84     15.14 o 
   4  -1   3       25.15       22.77      3.00 o 
   5  -1   3      115.83      107.65      5.95 o 
   6  -1   3       89.16       84.39      6.07 o 
  -6   0   3       93.70      102.04     11.05 o 
  -5   0   3       34.64       31.97      4.91 o 
  -4   0   3      122.67      118.14      4.56 o 
  -3   0   3       36.64       38.64      1.94 o 
  -2   0   3      400.94      409.29      6.50 o 
  -1   0   3      285.29      273.00      4.73 o 
   0   0   3     6126.45     6865.96    124.58 o 
   1   0   3    10063.24    10553.63    191.11 o 
   2   0   3      351.32      386.14      7.42 o 
   3   0   3        6.57        6.79      0.86 o 
   4   0   3      481.55      447.09     12.29 o 
   5   0   3       30.10       27.50      3.66 o 
   6   0   3       14.37       16.14      3.66 o 
   7   0   3        4.53       11.24      7.18 o 
  -6   1   3      152.58      147.23     11.68 o 
  -5   1   3       46.77       62.44      4.78 o 
  -4   1   3      333.41      345.57      9.88 o 
  -3   1   3       36.68       33.89      2.11 o 
  -2   1   3      913.45      915.99     12.73 o 
  -1   1   3     5588.06     5788.44    164.78 o 
   0   1   3     7308.80     7886.35    195.88 o 
   1   1   3     5028.21     5189.91     94.11 o 
   2   1   3      152.60      148.83      4.86 o 
   3   1   3     1464.93     1443.39     29.59 o 
   4   1   3       26.63       26.06      4.64 o 
   5   1   3      113.09       97.14      5.60 o 
   6   1   3       90.81       72.53      8.68 o 
   7   1   3        3.22        6.62      3.88 o 
  -6   2   3      236.93      216.91     14.53 o 
  -5   2   3      308.85      320.19     10.56 o 
  -4   2   3      292.68      318.45     25.55 o 
  -3   2   3      877.09      894.02     19.46 o 
  -2   2   3      151.49      160.40      5.01 o 
  -1   2   3     5207.00     5790.74    106.64 o 
   0   2   3     5189.57     5819.18     86.45 o 
   1   2   3    10386.44    11409.94    260.68 o 
   2   2   3      325.50      297.37      7.53 o 
   3   2   3      188.12      178.09      5.99 o 
   4   2   3      270.53      245.60      8.09 o 
   5   2   3       53.78       42.83      4.08 o 
   6   2   3        1.58        3.75      2.63 o 
   7   2   3        1.98        6.22      5.75 o 
  -6   3   3       38.34       49.46      6.65 o 
  -5   3   3       70.51       70.67      3.87 o 
  -4   3   3       32.47       28.53      2.28 o 
  -3   3   3       84.37       79.07      2.95 o 
  -2   3   3     1655.89     1728.85     27.87 o 
  -1   3   3     9730.33    10697.56    157.07 o 
   0   3   3     5207.35     5813.10    106.33 o 
   1   3   3     2094.08     2371.54     43.70 o 
   2   3   3      373.51      426.97      8.25 o 
   3   3   3       53.01       45.12      2.45 o 
   4   3   3       17.67       17.05      2.13 o 
   5   3   3      318.37      306.42      9.62 o 
   6   3   3        5.49        6.38      2.96 o 
   7   3   3       14.62       22.76      5.04 o 
  -6   4   3       60.32       57.84      9.54 o 
  -5   4   3       85.78       85.58      4.38 o 
  -4   4   3      289.47      302.92      7.43 o 
  -3   4   3      255.66      249.07      5.82 o 
  -2   4   3      716.27      749.46     12.48 o 
  -1   4   3     7157.65     7673.21    114.14 o 
   0   4   3     2497.16     2517.69     47.51 o 
   1   4   3      713.23      663.90     15.87 o 
   2   4   3      193.29      195.92      4.51 o 
   3   4   3      262.71      250.78      6.01 o 
   4   4   3      962.78      952.07     17.46 o 
   5   4   3        6.43        7.12      2.62 o 
   6   4   3       34.12       34.94      4.57 o 
   7   4   3       38.40       43.75      5.98 o 
  -6   5   3       63.23       72.56      6.11 o 
  -5   5   3        1.33       -1.99      2.52 o 
  -4   5   3      251.71      242.24      7.45 o 
  -3   5   3      628.56      632.98     11.72 o 
  -2   5   3     1143.31     1363.22     21.64 o 
  -1   5   3      966.78     1003.38     19.41 o 
   0   5   3     1634.39     1650.72     25.56 o 
   1   5   3       75.87       75.74      2.29 o 
   2   5   3     2794.72     2923.30     44.91 o 
   3   5   3      290.26      272.00      6.37 o 
   4   5   3       85.53       79.03      4.75 o 
   5   5   3        8.24        3.89      2.48 o 
   6   5   3      104.53      110.30      6.93 o 
   7   5   3       49.69       61.93      6.72 o 
  -6   6   3       20.72       24.14      4.52 o 
  -5   6   3      202.23      206.26      8.86 o 
  -4   6   3       90.79       79.69      3.73 o 
  -3   6   3        5.52        8.76      1.36 o 
  -2   6   3      611.35      688.36     15.91 o 
  -1   6   3      167.01      171.88      4.85 o 
   0   6   3     2476.24     2645.51     40.67 o 
   1   6   3     1827.91     1986.17     30.83 o 
   2   6   3      213.81      250.10      5.45 o 
   3   6   3       25.85       25.39      1.86 o 
   4   6   3       74.28       76.01      4.71 o 
   5   6   3      176.51      162.72      7.61 o 
   6   6   3       37.92       30.73      4.63 o 
   7   6   3       44.58       44.74      6.05 o 
  -6   7   3       37.24       36.36      5.39 o 
  -5   7   3       14.96       10.11      3.30 o 
  -4   7   3      388.35      368.32     10.49 o 
  -3   7   3      422.72      419.47     25.59 o 
  -2   7   3       87.90       89.79      3.53 o 
  -1   7   3      987.62     1063.25     17.28 o 
   0   7   3      695.78      702.61     11.97 o 
   1   7   3      462.29      511.35      9.55 o 
   2   7   3      348.98      357.61      7.16 o 
   3   7   3       54.15       50.43      3.54 o 
   4   7   3       88.86       87.35      5.07 o 
   5   7   3       32.30       30.30      4.17 o 
   6   7   3       54.48       55.70      5.50 o 
   7   7   3        4.96        3.64      4.10 o 
  -6   8   3       83.76       81.69      7.03 o 
  -5   8   3      143.34      124.86     10.49 o 
  -4   8   3      362.35      370.53     10.52 o 
  -3   8   3      436.43      448.28     11.18 o 
  -2   8   3      648.38      643.89     11.88 o 
  -1   8   3      187.60      186.38      4.61 o 
   0   8   3     1608.54     1716.81     26.85 o 
   1   8   3     3287.66     3511.52     52.07 o 
   2   8   3        6.52        9.86      0.97 o 
   3   8   3      126.04      120.62      5.89 o 
   4   8   3      252.02      248.56      8.90 o 
   5   8   3       99.56       91.68      5.92 o 
   6   8   3        6.23        6.93      3.29 o 
  -6   9   3      199.39      193.11     15.40 o 
  -5   9   3       61.17       60.58      5.68 o 
  -4   9   3      745.14      753.10     17.06 o 
  -3   9   3      232.47      208.05      6.88 o 
  -2   9   3      242.99      235.54      7.35 o 
  -1   9   3      525.93      563.83     10.29 o 
   0   9   3     1842.31     1991.66     31.38 o 
   1   9   3      360.72      362.47      7.20 o 
   2   9   3      277.10      276.20      8.23 o 
   3   9   3      398.42      378.12     10.82 o 
   4   9   3       81.33       81.40      5.11 o 
   5   9   3       67.07       54.72      4.97 o 
   6   9   3        4.00        1.79      3.04 o 
  -6  10   3       26.91       30.27      8.94 o 
  -5  10   3        5.29        7.63      3.04 o 
  -4  10   3      703.82      685.93     14.12 o 
  -3  10   3     1601.65     1545.70     26.00 o 
  -2  10   3       54.96       54.26      2.72 o 
  -1  10   3       18.11       22.64      1.81 o 
   0  10   3       80.24       82.43      2.99 o 
   1  10   3      481.09      483.42      9.17 o 
   2  10   3      107.33       90.70      4.43 o 
   3  10   3      122.34      115.03      5.53 o 
   4  10   3       33.20       23.57      3.28 o 
   5  10   3       17.52       17.57      3.37 o 
   6  10   3        4.16        1.14      3.12 o 
  -6  11   3      286.18      300.48     18.22 o 
  -5  11   3        7.44        9.79      3.44 o 
  -4  11   3      953.40      910.00     17.76 o 
  -3  11   3       26.92       25.62      2.61 o 
  -2  11   3      175.19      157.19      6.29 o 
  -1  11   3       88.69       87.50      3.32 o 
   0  11   3      490.05      495.15      9.79 o 
   1  11   3       31.14       31.08      2.77 o 
   2  11   3      363.87      346.63      9.82 o 
   3  11   3      889.62      801.78     19.44 o 
   4  11   3      105.83      102.97      5.84 o 
   5  11   3        2.26        4.61      2.76 o 
   6  11   3       52.18       54.07      7.41 o 
  -6  12   3       65.21       74.64     10.47 o 
  -5  12   3       37.30       41.97      5.38 o 
  -4  12   3      170.36      159.38      8.04 o 
  -3  12   3       26.99       27.26      2.60 o 
  -2  12   3       97.03       91.77      3.76 o 
  -1  12   3      262.66      244.95      7.03 o 
   0  12   3        9.80       11.71      2.39 o 
   1  12   3      735.60      722.23     16.95 o 
   2  12   3      289.85      272.74     16.74 o 
   3  12   3       87.80       83.74      7.99 o 
   4  12   3       45.80       41.66      4.24 o 
   5  12   3        2.98        4.79      2.72 o 
   6  12   3        4.60       12.40      4.13 o 
  -6  13   3       24.28       26.07      8.47 o 
  -5  13   3        3.41        4.59      3.20 o 
  -4  13   3      229.87      237.30      9.92 o 
  -3  13   3       74.97       71.58      3.79 o 
  -2  13   3     1234.88     1153.94     20.69 o 
  -1  13   3       18.27       20.97      2.15 o 
   0  13   3        1.38        1.69      1.32 o 
   1  13   3      275.07      269.93      8.44 o 
   2  13   3      154.59      151.07      6.42 o 
   3  13   3       62.73       61.04      7.66 o 
   4  13   3      131.93      136.61      6.98 o 
   5  13   3       10.91       15.96      3.67 o 
   6  13   3       15.73       14.69     11.78 o 
  -6  14   3       17.23       17.61      9.09 o 
  -5  14   3       64.60       65.64      9.43 o 
  -4  14   3      138.84      140.07      7.78 o 
  -3  14   3       33.43       33.12      2.92 o 
  -2  14   3      174.17      163.72      5.56 o 
  -1  14   3      457.76      399.84     25.12 o 
   0  14   3      553.46      536.97     13.89 o 
   1  14   3      607.49      593.98     14.80 o 
   2  14   3      416.94      405.02     31.11 o 
   3  14   3       53.32       47.51      4.34 o 
   4  14   3      148.50      137.71      7.07 o 
   5  14   3       21.30       20.48      4.01 o 
  -5  15   3       24.59       22.19      7.27 o 
  -4  15   3       79.31       77.22      6.35 o 
  -3  15   3       27.21       30.79      3.70 o 
  -2  15   3      479.07      470.28     10.69 o 
  -1  15   3       65.68       66.10      3.61 o 
   0  15   3      730.78      724.81     18.00 o 
   1  15   3       89.77       79.45      4.77 o 
   2  15   3      617.13      600.55     15.78 o 
   3  15   3       95.54       96.66      5.83 o 
   4  15   3       21.81       28.66      4.69 o 
   5  15   3       19.85       24.42     11.11 o 
  -5  16   3        7.23       11.45      7.11 o 
  -4  16   3       78.59       67.54      8.86 o 
  -3  16   3       72.54       69.41      4.22 o 
  -2  16   3       40.83       34.91      3.03 o 
  -1  16   3       48.85       53.53      4.28 o 
   0  16   3      245.11      227.46      9.61 o 
   1  16   3      303.09      297.61     13.88 o 
   2  16   3      393.61      382.67     11.88 o 
   3  16   3      104.69       95.10      6.04 o 
   4  16   3       49.58       51.71      5.11 o 
   5  16   3        7.65        9.35      3.71 o 
  -5  17   3       17.67       16.27      8.01 o 
  -4  17   3       48.53       52.22      8.29 o 
  -3  17   3       68.52       61.24      7.76 o 
  -2  17   3      117.91      114.42      6.02 o 
  -1  17   3      137.11      133.69      6.45 o 
   0  17   3      127.28      137.83      6.96 o 
   1  17   3        9.74       10.05      2.78 o 
   2  17   3      270.73      236.92      9.30 o 
   3  17   3       81.79       90.69      6.10 o 
   4  17   3        8.76        8.73      3.79 o 
   5  17   3       18.12       18.52      4.81 o 
  -5  18   3       46.22       53.70     10.51 o 
  -4  18   3        9.51       10.28      5.99 o 
  -3  18   3       56.88       58.04      8.13 o 
  -2  18   3      147.27      131.15      6.74 o 
  -1  18   3       46.52       44.29      4.34 o 
   0  18   3       17.20       14.75      2.99 o 
   1  18   3      340.83      338.21     11.37 o 
   2  18   3      290.22      316.34     11.19 o 
   3  18   3       21.70       23.73      3.91 o 
   4  18   3       60.90       77.84      6.35 o 
  -4  19   3       32.83       20.95      7.76 o 
  -3  19   3       46.19       44.96      8.03 o 
  -2  19   3       26.57       30.15      4.09 o 
  -1  19   3       48.29       50.60     11.20 o 
   0  19   3       59.67       62.67      5.12 o 
   1  19   3       30.15       33.47      5.18 o 
   2  19   3       11.44        7.25      3.09 o 
   3  19   3       23.79       34.83      4.58 o 
   4  19   3       36.78       41.23      5.91 o 
  -4  20   3       43.18       41.63      9.13 o 
  -3  20   3       20.02       22.93      7.14 o 
  -2  20   3      127.77      140.86      7.60 o 
  -1  20   3      104.24       99.27      7.00 o 
   0  20   3       27.32       23.62      3.92 o 
   1  20   3       39.13       40.24      5.10 o 
   2  20   3        8.84       10.33      3.46 o 
   3  20   3        9.85       16.79      4.26 o 
   4  20   3       36.57       45.10      7.62 o 
  -2  21   3       21.03       15.80      4.05 o 
  -1  21   3      100.51       78.40      8.17 o 
   0  21   3       51.06       60.46      8.37 o 
   1  21   3        3.02        6.24      3.15 o 
   2  21   3       23.94       26.55      4.50 o 
   3  21   3       73.48       76.09      9.86 o 
  -2  22   3       31.98        9.48      5.99 o 
  -1  22   3       38.20       25.02     10.88 o 
   0  22   3       22.21       23.27      4.33 o 
   1  22   3       22.07       21.26      4.42 o 
   2  22   3        0.14       -0.33      3.50 o 
  -1  23   3       36.28       37.78      5.38 o 
   0  23   3       54.99       57.01      6.22 o 
   1  23   3        8.82       15.57      4.43 o 
   2  23   3        9.39       10.08      6.38 o 
   0  24   3        7.28       16.62      6.82 o 
  -1 -23   4        4.03        4.07      2.53 o 
   0 -23   4       24.12       16.68      7.02 o 
   1 -23   4       10.87        8.02      3.07 o 
  -2 -22   4       62.66       65.91      4.27 o 
  -1 -22   4      127.50      136.38      5.18 o 
   0 -22   4       67.55       64.90      5.33 o 
   1 -22   4       67.80       64.74      3.94 o 
   2 -22   4       19.06       27.85      5.06 o 
  -3 -21   4       26.53       32.25      3.43 o 
  -2 -21   4        8.52        9.26      2.40 o 
  -1 -21   4        4.68        6.14      1.98 o 
   0 -21   4        3.34        2.86      1.85 o 
   1 -21   4       68.19       70.19      3.86 o 
   2 -21   4      179.85      170.28     11.16 o 
   3 -21   4       15.89       21.80      6.25 o 
  -4 -20   4        9.96       13.53      3.83 o 
  -3 -20   4       13.75       16.61      2.70 o 
  -2 -20   4       61.46       60.57      3.73 o 
  -1 -20   4       10.85       12.77      2.12 o 
   0 -20   4        6.12        6.62      1.94 o 
   1 -20   4       90.09       97.80      4.11 o 
   2 -20   4       80.55       94.22      6.23 o 
   3 -20   4       10.65       11.90      4.18 o 
  -4 -19   4        5.11       11.02      2.73 o 
  -3 -19   4      126.64      119.79      4.62 o 
  -2 -19   4       14.52       13.93      2.24 o 
  -1 -19   4       88.74       88.90      3.81 o 
   0 -19   4       58.20       52.51      3.16 o 
   1 -19   4      160.63      164.17      4.98 o 
   2 -19   4        0.05       -0.97      1.57 o 
   3 -19   4      124.92      136.32      6.00 o 
   4 -19   4       23.12       16.52      8.23 o 
  -4 -18   4       19.90       17.81      2.78 o 
  -3 -18   4        2.58        1.32      1.62 o 
  -2 -18   4        4.25        4.98      1.65 o 
  -1 -18   4      223.05      226.22      5.81 o 
   0 -18   4       96.67       86.83      5.53 o 
   1 -18   4      288.51      276.26      6.34 o 
   2 -18   4       13.17       11.46      1.81 o 
   3 -18   4      225.91      232.51      7.46 o 
   4 -18   4       17.96       12.47      5.27 o 
  -5 -17   4        7.35        4.44      2.44 o 
  -4 -17   4       78.36       83.70      4.18 o 
  -3 -17   4        1.91        3.21      1.70 o 
  -2 -17   4       25.87       24.27      2.40 o 
  -1 -17   4       44.94       39.26      2.70 o 
   0 -17   4       11.12        8.35      1.63 o 
   1 -17   4      107.29       95.99      3.17 o 
   2 -17   4      138.81      148.44      3.93 o 
   3 -17   4       51.61       53.32      3.89 o 
   4 -17   4       54.50       70.47      4.72 o 
  -5 -16   4       41.87       44.87      3.69 o 
  -4 -16   4       78.01       84.73      4.05 o 
  -3 -16   4       47.10       48.48      3.09 o 
  -2 -16   4      112.53      108.03      3.84 o 
  -1 -16   4       19.28       20.39      2.04 o 
   0 -16   4       52.55       54.97      2.78 o 
   1 -16   4        3.78        5.19      1.56 o 
   2 -16   4       58.18       55.36      2.75 o 
   3 -16   4       25.57       30.83      3.16 o 
   4 -16   4      111.41      109.09      5.30 o 
  -5 -15   4       24.26       25.85      2.97 o 
  -4 -15   4        1.26        0.78      1.73 o 
  -3 -15   4       60.36       68.63      3.41 o 
  -2 -15   4       92.16       97.08      3.60 o 
  -1 -15   4      353.32      341.74      6.84 o 
   0 -15   4      160.09      160.97      4.30 o 
   1 -15   4      107.76      115.71      3.19 o 
   2 -15   4      152.20      160.48      4.24 o 
   4 -15   4       22.95       29.86      3.35 o 
   5 -15   4        6.58        3.33      6.22 o 
  -6 -14   4        9.15       15.71      2.97 o 
  -5 -14   4       26.06       25.99      2.95 o 
  -4 -14   4       30.23       35.37      2.88 o 
  -3 -14   4       23.98       23.32      2.28 o 
  -2 -14   4      287.87      285.63      6.24 o 
  -1 -14   4       89.29       94.40      3.22 o 
   0 -14   4      199.87      219.67      5.57 o 
   1 -14   4      441.79      414.68      9.39 o 
   2 -14   4      307.78      307.11      5.51 o 
   3 -14   4      218.97      204.94     12.56 o 
   4 -14   4      154.60      157.57      7.53 o 
   5 -14   4       39.17       30.20      7.57 o 
  -6 -13   4       34.60       42.01      3.70 o 
  -5 -13   4      133.92      145.90      5.17 o 
  -4 -13   4       78.10       86.58      3.70 o 
  -3 -13   4      591.95      545.51      9.71 o 
  -2 -13   4      799.03      765.04     11.98 o 
  -1 -13   4      230.20      215.70      4.91 o 
   0 -13   4      191.76      199.96      4.03 o 
   1 -13   4       48.39       47.69      2.01 o 
   2 -13   4       67.46       67.92      2.36 o 
   3 -13   4      190.95      188.67      5.77 o 
   4 -13   4       23.93       27.63      6.15 o 
   5 -13   4       13.00       19.19      6.54 o 
  -6 -12   4        1.54        5.10      2.24 o 
  -5 -12   4        4.89        6.35      1.86 o 
  -4 -12   4      116.01      120.74      4.25 o 
  -3 -12   4      151.03      146.38      4.28 o 
  -2 -12   4      107.48      106.16      3.34 o 
  -1 -12   4       70.23       66.60      2.21 o 
   0 -12   4      340.64      340.81      5.51 o 
   1 -12   4      434.11      458.79      6.82 o 
   2 -12   4      296.56      281.49      6.30 o 
   3 -12   4      112.00      110.46      4.26 o 
   4 -12   4       83.40       84.90      8.38 o 
   5 -12   4       37.26       34.72      7.46 o 
   6 -12   4        3.20        7.69      6.56 o 
  -6 -11   4       18.66       20.86      2.83 o 
  -5 -11   4        1.43        3.36      1.71 o 
  -4 -11   4       79.79       80.96      3.44 o 
  -3 -11   4      139.84      128.75      3.88 o 
  -2 -11   4      337.32      341.68      6.54 o 
  -1 -11   4      182.64      168.58      3.55 o 
   0 -11   4      217.16      187.77      3.63 o 
   1 -11   4      167.69      167.99      3.73 o 
   2 -11   4       84.13       80.54      5.81 o 
   3 -11   4       92.17       86.22      3.61 o 
   4 -11   4       17.90       16.80      5.12 o 
   5 -11   4       43.28       42.14      6.95 o 
   6 -11   4        4.39        7.07      5.85 o 
  -6 -10   4        3.21        5.62      2.18 o 
  -5 -10   4      250.95      251.45      6.41 o 
  -4 -10   4      793.29      764.50     12.43 o 
  -3 -10   4       20.82       24.08      1.99 o 
  -2 -10   4        2.27        3.44      0.77 o 
  -1 -10   4       22.48       23.95      1.37 o 
   0 -10   4      104.69      102.37      2.47 o 
   1 -10   4      195.23      214.90      4.14 o 
   2 -10   4      678.73      655.25      9.76 o 
   3 -10   4       59.34       55.04      2.89 o 
   4 -10   4      284.70      273.14     14.46 o 
   5 -10   4       27.42       30.02      6.38 o 
   6 -10   4       11.21       19.26      6.88 o 
  -6  -9   4       73.48       88.57      4.25 o 
  -5  -9   4       43.37       53.12      3.17 o 
  -4  -9   4       18.41       20.24      2.12 o 
  -3  -9   4      898.56      865.87     13.03 o 
  -2  -9   4      197.45      185.62      3.63 o 
  -1  -9   4      631.51      617.04      8.31 o 
   0  -9   4      233.87      205.34      3.64 o 
   1  -9   4     1346.71     1416.26     21.53 o 
   2  -9   4      286.76      313.29      4.76 o 
   3  -9   4      110.84      106.58      3.70 o 
   4  -9   4      325.46      303.30     15.10 o 
   5  -9   4       83.95       82.37      8.81 o 
   6  -9   4       17.14       18.68      6.17 o 
  -7  -8   4       17.37       20.58      5.30 o 
  -6  -8   4       30.62       33.97      3.10 o 
  -5  -8   4       44.58       45.88      2.98 o 
  -4  -8   4      114.71      119.74      3.99 o 
  -3  -8   4      281.95      283.19      5.18 o 
  -2  -8   4      342.52      347.77      5.57 o 
  -1  -8   4      786.15      813.67     11.29 o 
   0  -8   4      367.69      381.27      5.51 o 
   1  -8   4     1091.87     1192.89     17.86 o 
   2  -8   4      430.63      468.52      6.33 o 
   3  -8   4      239.04      236.80      5.68 o 
   4  -8   4       65.05       62.89      6.93 o 
   5  -8   4        4.82        9.71      4.50 o 
   6  -8   4       37.05       41.36      7.37 o 
  -7  -7   4        9.44       16.49      4.88 o 
  -6  -7   4       78.89       61.74      3.63 o 
  -5  -7   4       69.27       66.67      3.27 o 
  -4  -7   4       30.30       39.47      4.21 o 
  -3  -7   4      170.21      144.95      3.46 o 
  -2  -7   4      174.26      217.17      3.98 o 
  -1  -7   4     3097.11     3272.99     35.85 o 
   0  -7   4      829.41      816.00     10.82 o 
   1  -7   4       28.18       32.49      1.49 o 
   2  -7   4      107.89      103.44      2.20 o 
   3  -7   4      215.10      203.69      7.18 o 
   4  -7   4       73.88       59.14      6.59 o 
   5  -7   4      248.70      255.36     14.16 o 
   6  -7   4       18.62       28.80      6.73 o 
  -7  -6   4       35.71       42.71      5.79 o 
  -6  -6   4       25.88       27.38      2.80 o 
  -5  -6   4      277.58      266.79      6.62 o 
  -4  -6   4      364.07      329.68      6.03 o 
  -3  -6   4      363.88      343.37      5.79 o 
  -2  -6   4        2.85        3.08      0.73 o 
  -1  -6   4      698.24      799.29     10.01 o 
   0  -6   4      744.69      692.26      9.41 o 
   1  -6   4      236.26      267.56      3.83 o 
   2  -6   4      163.85      133.78      2.42 o 
   3  -6   4      115.98      109.73      5.58 o 
   4  -6   4      247.88      247.53     12.78 o 
   5  -6   4      113.35      113.24      9.39 o 
   6  -6   4        9.74       14.34      5.17 o 
   7  -6   4        1.48       -5.87      5.83 o 
  -7  -5   4        0.93        2.78      3.56 o 
  -6  -5   4       47.31       51.43      3.70 o 
  -5  -5   4       94.88       93.02      3.73 o 
  -4  -5   4       29.41       24.89      1.86 o 
  -3  -5   4       25.77       22.16      1.52 o 
  -2  -5   4     1896.31     2067.71     23.50 o 
  -1  -5   4      790.15      864.09     10.61 o 
   0  -5   4      464.40      453.20      7.66 o 
   1  -5   4      305.27      320.98      4.44 o 
   2  -5   4     1047.40     1044.67     12.00 o 
   3  -5   4       36.69       28.79      1.78 o 
   4  -5   4       94.96       97.08      7.55 o 
   5  -5   4      201.97      192.47     11.91 o 
   6  -5   4        7.30        3.46      4.52 o 
   7  -5   4       23.84       30.13      7.69 o 
  -7  -4   4       16.81        1.25      3.33 o 
  -6  -4   4       22.27       26.64      2.77 o 
  -5  -4   4       52.08       54.03      2.78 o 
  -4  -4   4      575.60      540.39      8.55 o 
  -3  -4   4       83.31       77.27      2.42 o 
  -2  -4   4      470.51      473.99      6.79 o 
  -1  -4   4       59.41       65.22      3.42 o 
   0  -4   4     1662.45     1696.08     24.40 o 
   1  -4   4       26.03       28.40      0.92 o 
   2  -4   4     3910.56     4283.03     45.14 o 
   3  -4   4      288.07      272.63      5.52 o 
   4  -4   4       75.54       67.22      6.33 o 
   5  -4   4       31.14       39.52      5.95 o 
   6  -4   4       67.12       70.25      8.06 o 
   7  -4   4       48.27       54.07      8.67 o 
  -6  -3   4      100.41      106.70      4.39 o 
  -5  -3   4      267.94      281.74      6.00 o 
  -4  -3   4       22.22       22.71      1.79 o 
  -3  -3   4      600.40      589.23      8.47 o 
  -2  -3   4      713.57      668.28      8.83 o 
  -1  -3   4      482.51      492.69      7.21 o 
   0  -3   4      377.83      332.40      4.45 o 
   1  -3   4     1619.41     1942.00     22.10 o 
   2  -3   4       37.12       53.32      2.52 o 
   3  -3   4      170.85      178.70      4.03 o 
   4  -3   4      151.94      153.94      9.18 o 
   5  -3   4       75.02       71.20      7.05 o 
   6  -3   4       16.04       19.69      5.26 o 
   7  -3   4       55.09       55.70      8.31 o 
  -6  -2   4       79.09       87.44      4.37 o 
  -5  -2   4       95.04       94.74      3.38 o 
  -4  -2   4      176.52      165.46      3.56 o 
  -3  -2   4       58.18       51.83      1.73 o 
  -2  -2   4      929.82      945.01     13.06 o 
  -1  -2   4      412.68      390.12      5.42 o 
   0  -2   4     1308.88     1512.94     16.87 o 
   1  -2   4     2855.17     3046.39     32.42 o 
   2  -2   4      488.62      534.96      8.37 o 
   3  -2   4      264.97      238.40      4.37 o 
   4  -2   4      128.30      133.53      6.18 o 
   5  -2   4      151.63      128.25      8.88 o 
   6  -2   4       32.35       41.59      6.56 o 
  -6  -1   4       11.60       11.58      2.63 o 
  -5  -1   4        1.67        0.83      1.15 o 
  -4  -1   4       90.98       83.77      2.76 o 
  -3  -1   4      456.18      441.33     16.19 o 
  -2  -1   4     1530.89     1635.28     21.47 o 
  -1  -1   4      784.33      792.83      9.68 o 
   0  -1   4      419.19      402.16      5.09 o 
   1  -1   4      821.14      891.61     12.97 o 
   2  -1   4       41.12       40.05      1.17 o 
   3  -1   4       26.14       23.78      1.31 o 
   4  -1   4      784.56      754.19     31.56 o 
   5  -1   4       81.22       81.78      5.25 o 
   6  -1   4        2.19        3.83      3.79 o 
  -6   0   4       19.76       24.67      3.73 o 
  -5   0   4      489.67      415.15     18.78 o 
  -4   0   4     1525.95     1581.96     22.29 o 
  -3   0   4     1073.35     1184.70     16.73 o 
  -2   0   4     1239.06     1124.16     15.32 o 
  -1   0   4     1511.59     1333.89     17.35 o 
   0   0   4      242.24      268.24      4.17 o 
   1   0   4     4130.60     4981.84     60.95 o 
   2   0   4      141.35      120.52      4.34 o 
   3   0   4       94.01       83.87      4.09 o 
   4   0   4      727.89      682.98     16.81 o 
   5   0   4      169.97      181.94      7.65 o 
   6   0   4       84.24       91.68      7.16 o 
  -7   1   4       13.33       13.40      3.49 o 
  -6   1   4       11.50       14.90      3.44 o 
  -5   1   4        1.18        1.15      3.79 o 
  -4   1   4       89.10       88.82      4.72 o 
  -3   1   4      458.85      452.17      7.75 o 
  -2   1   4     1557.46     1638.67     21.60 o 
  -1   1   4      801.46      803.26     15.69 o 
   0   1   4      409.28      399.95      6.87 o 
   1   1   4      823.34      884.74     11.51 o 
   2   1   4       37.94       38.02      3.37 o 
   3   1   4       23.58       22.37      2.37 o 
   4   1   4      786.14      739.96     17.87 o 
   5   1   4       83.42       82.57      5.34 o 
   6   1   4        2.49        2.41      4.45 o 
   7   1   4        3.13        4.06      4.13 o 
  -7   2   4       21.09       21.94      3.82 o 
  -6   2   4       80.04       85.13      9.69 o 
  -5   2   4       95.34       82.52      6.79 o 
  -4   2   4      173.94      158.31      8.23 o 
  -3   2   4       54.78       53.14      3.33 o 
  -2   2   4      922.04      928.83     17.72 o 
  -1   2   4      421.81      405.69      8.60 o 
   0   2   4     1331.24     1544.22     23.41 o 
   1   2   4     2860.14     3024.68     67.21 o 
   2   2   4      486.08      528.09     10.38 o 
   3   2   4      255.08      242.10      7.36 o 
   4   2   4      130.98      131.19      5.86 o 
   5   2   4      148.84      120.50      6.07 o 
   6   2   4       33.30       40.97      4.95 o 
   7   2   4        1.38        2.10      4.07 o 
  -7   3   4       10.22        6.50      6.75 o 
  -6   3   4      102.70      105.57     10.42 o 
  -5   3   4      269.60      285.36     10.15 o 
  -4   3   4       20.78       19.82      2.00 o 
  -3   3   4      597.30      591.46     10.87 o 
  -2   3   4      702.69      676.33     16.90 o 
  -1   3   4      486.28      494.78      8.27 o 
   0   3   4      377.28      332.57      6.05 o 
   1   3   4     1607.59     1923.01     29.97 o 
   2   3   4       37.45       50.84      2.37 o 
   3   3   4      172.11      174.05      4.92 o 
   4   3   4      158.41      157.45      5.21 o 
   5   3   4       74.59       70.74      5.21 o 
   6   3   4       16.56       18.42      3.83 o 
   7   3   4       53.84       54.13     13.22 o 
  -7   4   4       17.86        5.37      6.89 o 
  -6   4   4       21.28       29.05      7.00 o 
  -5   4   4       54.19       56.24      4.90 o 
  -4   4   4      569.57      568.03     11.34 o 
  -3   4   4       83.68       78.01      3.02 o 
  -2   4   4      471.30      485.59     14.14 o 
  -1   4   4       52.96       64.76      2.45 o 
   0   4   4     1655.22     1664.40     31.90 o 
   1   4   4       22.53       24.59      1.62 o 
   2   4   4     3940.54     4171.50     64.09 o 
   3   4   4      281.04      262.40      7.57 o 
   4   4   4       77.37       70.66      3.46 o 
   5   4   4       31.18       36.65      5.94 o 
   6   4   4       68.72       69.00      5.98 o 
   7   4   4       47.61       35.32      5.56 o 
  -7   5   4        1.05        6.77      7.11 o 
  -6   5   4       46.49       51.50      8.44 o 
  -5   5   4       96.92       91.32      6.06 o 
  -4   5   4       27.57       21.14      2.15 o 
  -3   5   4       25.19       22.75      1.87 o 
  -2   5   4     1873.50     2049.83     32.03 o 
  -1   5   4      799.75      881.06     14.23 o 
   0   5   4      464.51      448.56      9.95 o 
   1   5   4      300.01      309.44      6.28 o 
   2   5   4     1052.98     1072.13     17.74 o 
   3   5   4       35.06       27.34      2.07 o 
   4   5   4       95.27       87.74      4.99 o 
   5   5   4      203.40      203.87      8.67 o 
   6   5   4        7.04        8.60      6.18 o 
   7   5   4       23.50       20.41      8.04 o 
  -7   6   4       36.54       44.96     10.07 o 
  -6   6   4       26.04       19.39      6.36 o 
  -5   6   4      281.04      271.38     10.42 o 
  -4   6   4      349.90      301.55     10.26 o 
  -3   6   4      369.96      350.04      9.32 o 
  -2   6   4        1.61        2.16      0.86 o 
  -1   6   4      730.65      827.44     13.55 o 
   0   6   4      748.99      697.79     11.80 o 
   1   6   4      224.34      251.54      5.50 o 
   2   6   4      170.99      145.35      5.72 o 
   3   6   4      113.32      112.69      3.70 o 
   4   6   4      247.08      252.39      8.91 o 
   5   6   4      110.88      108.03      6.36 o 
   6   6   4        9.69       13.58      3.73 o 
   7   6   4        1.57       -0.39      4.73 o 
  -7   7   4        9.77       12.17      7.73 o 
  -6   7   4       77.74       66.67      9.43 o 
  -5   7   4       68.36       72.89      7.16 o 
  -4   7   4       30.54       36.47      5.15 o 
  -3   7   4      175.21      149.48      4.35 o 
  -2   7   4      181.08      214.59      5.08 o 
  -1   7   4     3070.61     3262.97     61.17 o 
   0   7   4      806.37      785.16     13.52 o 
   1   7   4       27.53       30.22      1.71 o 
   2   7   4      111.64      111.39      3.34 o 
   3   7   4      214.58      202.30      7.24 o 
   4   7   4       74.60       67.16      6.80 o 
   5   7   4      249.56      234.28     12.62 o 
   6   7   4       19.25       20.86      4.35 o 
  -7   8   4       17.72       11.96      7.34 o 
  -6   8   4       29.43       30.94      7.82 o 
  -5   8   4       44.05       46.61      5.03 o 
  -4   8   4      112.72      114.60      6.27 o 
  -3   8   4      275.90      287.39      6.77 o 
  -2   8   4      350.78      356.64      8.95 o 
  -1   8   4      789.36      814.20     14.02 o 
   0   8   4      376.43      385.76      7.54 o 
   1   8   4     1088.66     1139.92     21.03 o 
   2   8   4      427.89      461.33     10.11 o 
   3   8   4      240.69      239.85     17.88 o 
   4   8   4       63.49       59.78      4.53 o 
   5   8   4        5.09        3.53      2.65 o 
   6   8   4       36.85       40.25      7.67 o 
  -6   9   4       72.13       62.13      9.89 o 
  -5   9   4       43.86       50.08      5.31 o 
  -4   9   4       17.88       20.52      3.59 o 
  -3   9   4      883.38      875.94     27.33 o 
  -2   9   4      186.46      168.08      4.72 o 
  -1   9   4      641.33      611.04     11.30 o 
   0   9   4      240.55      205.12      4.98 o 
   1   9   4     1358.12     1431.71     23.18 o 
   2   9   4      284.67      275.24     23.51 o 
   3   9   4      109.91      107.61      5.32 o 
   4   9   4      323.23      320.63     18.71 o 
   5   9   4       83.56       80.67      7.93 o 
   6   9   4       16.93       19.58      4.36 o 
  -6  10   4        3.41       10.13      4.40 o 
  -5  10   4      252.37      246.09     15.36 o 
  -4  10   4      799.49      754.53     29.43 o 
  -3  10   4       19.74       22.85      2.15 o 
  -2  10   4        2.21        2.67      1.24 o 
  -1  10   4       25.66       26.41      1.94 o 
   0  10   4      106.56      106.48      3.66 o 
   1  10   4      185.38      210.33      6.35 o 
   2  10   4      686.51      610.61     19.17 o 
   3  10   4       58.62       53.09      4.05 o 
   4  10   4      285.17      287.75     10.13 o 
   5  10   4       29.60       30.98      4.31 o 
   6  10   4       11.06       10.16      4.32 o 
  -6  11   4       18.65        6.63      6.93 o 
  -5  11   4        1.59        0.71      2.50 o 
  -4  11   4       82.74       94.68      6.08 o 
  -3  11   4      138.25      123.12      4.48 o 
  -2  11   4      340.07      348.55      7.92 o 
  -1  11   4      183.31      182.85      5.00 o 
   0  11   4      213.76      187.77      5.52 o 
   1  11   4      167.36      172.18      6.22 o 
   2  11   4       89.35       93.85      4.72 o 
   3  11   4       92.40       90.65      5.01 o 
   4  11   4       19.17       18.97      3.86 o 
   5  11   4       41.14       47.87      4.94 o 
   6  11   4        4.62        1.96      5.31 o 
  -6  12   4        1.54        2.22      4.17 o 
  -5  12   4        4.74        4.26      3.26 o 
  -4  12   4      114.32      121.39      7.01 o 
  -3  12   4      150.55      148.26      5.11 o 
  -2  12   4      108.57      106.14      4.11 o 
  -1  12   4       72.11       66.24      3.13 o 
   0  12   4      333.34      335.69      7.63 o 
   1  12   4      438.85      468.26     12.14 o 
   2  12   4      303.15      286.24     14.33 o 
   3  12   4      114.93      104.58      7.19 o 
   4  12   4       81.45       84.23      8.58 o 
   5  12   4       35.05       39.73      4.73 o 
   6  12   4        3.39        2.80      3.72 o 
  -6  13   4       35.95       51.01      6.83 o 
  -5  13   4      132.40      142.15     12.71 o 
  -4  13   4       79.79       83.93      6.20 o 
  -3  13   4      584.54      539.50     15.48 o 
  -2  13   4      797.24      761.57     14.76 o 
  -1  13   4      232.10      211.38      5.93 o 
   0  13   4      196.97      196.87      6.97 o 
   1  13   4       51.56       50.81      3.78 o 
   2  13   4       67.86       66.50      6.21 o 
   3  13   4      186.66      176.17      7.55 o 
   4  13   4       26.20       27.33      3.98 o 
   5  13   4       12.92       22.68      4.05 o 
   6  13   4        1.22        2.30      4.59 o 
  -6  14   4        9.16       16.45      8.44 o 
  -5  14   4       25.91       30.60      5.24 o 
  -4  14   4       30.26       34.36      4.66 o 
  -3  14   4       24.89       25.48      3.65 o 
  -2  14   4      294.47      293.30     14.29 o 
  -1  14   4       88.94       86.42      3.85 o 
   0  14   4      195.67      219.48      7.66 o 
   1  14   4      432.98      424.86     11.85 o 
   2  14   4      308.82      301.85      9.97 o 
   3  14   4      221.55      211.61      8.42 o 
   4  14   4      155.53      167.27      7.94 o 
   5  14   4       39.80       35.83      4.96 o 
  -5  15   4       25.61       28.67      5.32 o 
  -4  15   4        1.09        2.31      2.92 o 
  -3  15   4       63.49       64.40      8.61 o 
  -2  15   4       88.76       96.78      4.32 o 
  -1  15   4      352.49      341.46      8.47 o 
   0  15   4      158.69      148.55      6.49 o 
   1  15   4      105.24      107.19      7.15 o 
   2  15   4      156.74      158.17     10.61 o 
   4  15   4       22.45       27.46      4.07 o 
   5  15   4        6.85        4.96      3.52 o 
  -5  16   4       41.97       54.62      9.57 o 
  -4  16   4       74.93       78.56      9.22 o 
  -3  16   4       48.22       50.76      5.14 o 
  -2  16   4      115.75      116.09      4.89 o 
  -1  16   4       23.34       26.93      3.34 o 
   0  16   4       54.20       60.72      5.02 o 
   1  16   4        2.84        4.30      2.28 o 
   2  16   4       62.32       59.89      4.82 o 
   3  16   4       24.80       24.52      3.82 o 
   4  16   4      109.59       88.13      6.45 o 
   5  16   4       61.03       64.81      6.46 o 
  -5  17   4        6.82        2.98      6.79 o 
  -4  17   4       78.37       82.87      6.99 o 
  -3  17   4        1.60        3.07      2.75 o 
  -2  17   4       24.94       22.54      3.62 o 
  -1  17   4       47.98       42.00      4.06 o 
   0  17   4       12.48       14.55      4.80 o 
   1  17   4      106.57       94.07     13.64 o 
   2  17   4      135.79      136.11      7.01 o 
   3  17   4       51.52       44.03      4.81 o 
   4  17   4       54.78       54.94     10.18 o 
   5  17   4       80.22       68.95      8.91 o 
  -4  18   4       18.55       24.49      7.60 o 
  -3  18   4        2.89        1.49      3.07 o 
  -2  18   4        4.86        1.10      4.00 o 
  -1  18   4      222.11      206.58      8.46 o 
   0  18   4       94.22       96.62      5.87 o 
   1  18   4      283.85      276.75     10.11 o 
   2  18   4       12.81       12.53      3.30 o 
   3  18   4      226.45      235.05      9.99 o 
   4  18   4       19.03       22.01      4.69 o 
  -4  19   4        4.98        4.84      6.61 o 
  -3  19   4      126.55      124.44     11.64 o 
  -2  19   4       13.13       10.81      5.00 o 
  -1  19   4       87.99       91.32      6.00 o 
   0  19   4       54.02       56.27      5.10 o 
   1  19   4      163.82      156.92      7.76 o 
   2  19   4        0.02        1.29      2.40 o 
   3  19   4      124.79      121.23     13.64 o 
   4  19   4       22.52       32.72      5.30 o 
  -4  20   4        9.09       12.07      7.62 o 
  -3  20   4       13.79       17.19      6.96 o 
  -2  20   4       62.74       59.40      8.26 o 
  -1  20   4       10.72       12.22      3.44 o 
   0  20   4        6.87       11.52      3.54 o 
   1  20   4       87.14       95.89      6.28 o 
   2  20   4       82.26       89.98      6.60 o 
   3  20   4       11.22       13.00      4.26 o 
  -3  21   4       26.03       25.32      7.78 o 
  -2  21   4        8.58       15.19      6.72 o 
  -1  21   4        4.88        6.55      3.34 o 
   0  21   4        2.79        4.52      3.20 o 
   1  21   4       70.73       68.89      5.89 o 
   2  21   4      181.52      187.45      9.45 o 
   3  21   4       16.43       13.06      5.60 o 
  -1  22   4      128.94      137.96     11.15 o 
   0  22   4       66.90       61.01     17.64 o 
   1  22   4       64.78       63.17      6.07 o 
   2  22   4       19.64       17.60      4.77 o 
  -1  23   4        4.38        0.37      5.85 o 
   0  23   4       23.66       18.56      4.69 o 
   1  23   4       10.39        3.13      3.73 o 
  -1 -23   5       25.21       23.50      4.36 o 
   0 -23   5        5.78        2.42      2.37 o 
   1 -23   5       17.49       26.77      4.43 o 
  -2 -22   5      186.95      201.72      7.57 o 
  -1 -22   5       74.44       86.13      6.80 o 
   0 -22   5       13.41       12.40      2.60 o 
   1 -22   5      100.64      109.69      4.70 o 
   2 -22   5       24.62       33.33      5.24 o 
  -3 -21   5       30.05       32.24      3.52 o 
  -2 -21   5        7.44        5.76      2.35 o 
  -1 -21   5       59.92       67.28      9.21 o 
   0 -21   5       66.18       81.20      4.13 o 
   1 -21   5       35.74       45.77      3.34 o 
   2 -21   5       14.92       19.71      4.40 o 
   3 -21   5        3.92        0.84      4.35 o 
  -3 -20   5       33.92       37.15      3.39 o 
  -2 -20   5       39.09       38.75      3.18 o 
  -1 -20   5       17.91       16.30      2.46 o 
   0 -20   5       23.90       29.39      3.07 o 
   1 -20   5      155.92      163.04      5.22 o 
   2 -20   5       62.77       58.38      5.87 o 
   3 -20   5       57.63       69.01      7.89 o 
  -4 -19   5        7.21        5.56      3.66 o 
  -3 -19   5       21.99       25.66      2.80 o 
  -2 -19   5       19.64       20.09      2.64 o 
  -1 -19   5      356.52      365.43      8.12 o 
   0 -19   5       69.56       64.08      3.49 o 
   1 -19   5       85.29       88.47      3.85 o 
   2 -19   5      300.77      324.83     10.61 o 
   3 -19   5       26.72       45.12      4.23 o 
   4 -19   5       26.12       26.28      7.87 o 
  -4 -18   5       36.15       34.98      7.40 o 
  -3 -18   5       19.47       18.12      2.38 o 
  -2 -18   5      143.30      130.51      5.87 o 
  -1 -18   5       39.10       43.44      3.06 o 
   0 -18   5       15.94       18.53      2.15 o 
   1 -18   5      187.25      190.04      5.20 o 
   2 -18   5       14.37       14.12      2.61 o 
   3 -18   5       10.50       14.64      4.89 o 
   4 -18   5        9.10       10.42      6.68 o 
  -5 -17   5       18.15       16.15      5.09 o 
  -4 -17   5       25.94       27.67      3.04 o 
  -3 -17   5        6.83       10.91      2.50 o 
  -2 -17   5       26.38       28.54      2.51 o 
  -1 -17   5      528.72      490.61      9.32 o 
   0 -17   5        7.55        9.53      1.69 o 
   1 -17   5        8.48        8.73      1.54 o 
   2 -17   5       58.34       64.81      6.28 o 
   3 -17   5        3.13       -1.72      1.85 o 
   4 -17   5       34.60       41.98      8.17 o 
  -5 -16   5      172.46      192.20      8.52 o 
  -4 -16   5      108.77      107.41      7.10 o 
  -3 -16   5       87.69       89.59      3.82 o 
  -2 -16   5      143.50      145.32      4.56 o 
  -1 -16   5      319.01      302.23      6.68 o 
   0 -16   5      274.84      265.92      6.01 o 
   1 -16   5      174.34      174.62      4.21 o 
   2 -16   5       46.32       44.06      7.52 o 
   3 -16   5        8.13       10.68      2.45 o 
   4 -16   5      130.07      137.87     11.43 o 
  -5 -15   5        3.41        5.73      2.26 o 
  -4 -15   5      165.69      165.28      5.37 o 
  -3 -15   5       63.47       63.85      3.40 o 
  -2 -15   5       61.54       66.20      3.10 o 
  -1 -15   5      367.87      344.45      7.09 o 
   0 -15   5      128.83      124.41      3.39 o 
   1 -15   5      332.47      316.20      5.74 o 
   2 -15   5       20.52       27.78      2.68 o 
   3 -15   5       12.17       16.08      2.62 o 
   4 -15   5        9.05       11.08      5.55 o 
   5 -15   5       37.15       18.80      6.96 o 
  -6 -14   5        1.62        0.76      2.63 o 
  -5 -14   5        0.02        1.09      1.90 o 
  -4 -14   5      111.79       96.22      4.11 o 
  -3 -14   5       35.35       41.41      2.80 o 
  -2 -14   5      317.45      302.15      6.57 o 
  -1 -14   5      163.42      167.16      4.44 o 
   0 -14   5       34.11       40.06      2.06 o 
   1 -14   5      227.07      226.73      5.31 o 
   2 -14   5       84.53       56.71      8.65 o 
   3 -14   5      105.31      103.55      4.41 o 
   4 -14   5       17.20       17.14      5.56 o 
   5 -14   5       14.41        9.75      6.45 o 
  -6 -13   5       47.66       54.51      4.22 o 
  -5 -13   5       11.32       19.54      2.71 o 
  -4 -13   5      163.49      161.71      5.11 o 
  -3 -13   5       64.50       59.98      3.13 o 
  -2 -13   5       67.02       65.96      2.93 o 
  -1 -13   5       79.24       72.89      3.52 o 
   0 -13   5      307.90      303.07      5.37 o 
   1 -13   5      543.84      533.16      7.83 o 
   2 -13   5      143.19      144.93      4.40 o 
   3 -13   5      187.16      178.51      6.85 o 
   4 -13   5        7.96        7.60      4.43 o 
  -6 -12   5       56.67       67.53      4.37 o 
  -5 -12   5       36.13       37.55      3.12 o 
  -4 -12   5        9.17       15.26      2.20 o 
  -3 -12   5       42.25       40.47      2.65 o 
  -2 -12   5      438.44      414.68      7.72 o 
  -1 -12   5      229.85      235.05      4.50 o 
   0 -12   5       15.33       14.97      1.32 o 
   1 -12   5     1775.17     1819.09     22.94 o 
   2 -12   5       81.49       76.85      2.44 o 
   3 -12   5       31.93       29.47      2.56 o 
   4 -12   5       57.88       58.59      7.53 o 
   5 -12   5        7.50        9.07      5.81 o 
  -6 -11   5        6.43        7.54      2.57 o 
  -5 -11   5      117.32      120.79      4.64 o 
  -4 -11   5       29.11       36.79      2.75 o 
  -3 -11   5      112.64      113.34      5.28 o 
  -2 -11   5       56.32       58.22      2.49 o 
  -1 -11   5       48.13       43.61      1.94 o 
   0 -11   5       57.15       58.12      2.01 o 
   1 -11   5       19.38       21.42      1.40 o 
   2 -11   5      119.10      104.37      2.68 o 
   3 -11   5       55.84       58.47      3.13 o 
   4 -11   5      162.55      144.91     10.54 o 
   5 -11   5        9.05        6.72      4.50 o 
   6 -11   5       19.60       17.72      6.80 o 
  -6 -10   5       26.32       29.08      3.19 o 
  -5 -10   5      389.24      361.37      8.07 o 
  -4 -10   5       76.82       64.84      3.29 o 
  -3 -10   5      201.00      189.66      4.86 o 
  -2 -10   5        6.36        6.96      1.03 o 
  -1 -10   5      278.73      276.13      4.77 o 
   0 -10   5      118.54      115.84      2.76 o 
   1 -10   5      389.25      404.12      7.52 o 
   2 -10   5        1.21        1.87      0.79 o 
   3 -10   5       56.30       50.59      2.82 o 
   4 -10   5      378.36      365.98     17.14 o 
   5 -10   5        5.03        6.59      4.24 o 
   6 -10   5       55.43       63.11      9.50 o 
  -6  -9   5       47.02       51.24      3.77 o 
  -5  -9   5       53.32       50.68      3.25 o 
  -4  -9   5      342.12      322.66      7.02 o 
  -3  -9   5      557.55      534.47      9.22 o 
  -2  -9   5       47.89       49.57      3.12 o 
  -1  -9   5      550.69      532.91      7.51 o 
   0  -9   5       38.05       37.39      1.58 o 
   1  -9   5      279.10      272.66     13.35 o 
   2  -9   5      425.55      411.14      5.86 o 
   3  -9   5      109.50       95.70      3.51 o 
   4  -9   5       40.71       37.94      5.85 o 
   5  -9   5       37.21       44.11      6.84 o 
   6  -9   5       24.06       23.98      6.80 o 
  -7  -8   5        8.10       15.69      5.11 o 
  -6  -8   5       59.14       62.01      3.90 o 
  -5  -8   5       12.53       12.25      2.00 o 
  -4  -8   5      227.49      212.05      5.46 o 
  -3  -8   5      266.28      261.31      5.07 o 
  -2  -8   5     1108.40     1176.92     14.66 o 
  -1  -8   5       14.28       14.80      1.16 o 
   0  -8   5      172.73      168.84      3.54 o 
   1  -8   5      240.20      298.79      4.55 o 
   2  -8   5       41.55       47.38      1.63 o 
   3  -8   5        2.56        3.68      1.19 o 
   4  -8   5        7.52       12.67      4.06 o 
   5  -8   5       41.98       40.42      6.54 o 
   6  -8   5        3.20        8.31      5.10 o 
  -7  -7   5       20.32       20.67      5.41 o 
  -6  -7   5       27.77       32.46      3.47 o 
  -5  -7   5       28.72       30.92      2.63 o 
  -4  -7   5      589.33      578.90     10.13 o 
  -3  -7   5       74.05       71.99      2.50 o 
  -2  -7   5     1428.62     1383.95     16.89 o 
  -1  -7   5     2860.68     2997.57     33.43 o 
   0  -7   5       60.11       40.69      2.45 o 
   1  -7   5      653.14      698.84      8.71 o 
   2  -7   5      843.07      858.53     10.28 o 
   3  -7   5      158.02      163.69      5.15 o 
   4  -7   5        5.66        3.88      2.84 o 
   5  -7   5       61.69       58.62      7.12 o 
   6  -7   5       23.55       37.44      7.18 o 
  -7  -6   5       12.01       19.00      3.84 o 
  -6  -6   5       16.02       16.47      2.49 o 
  -5  -6   5      172.90      167.98      5.07 o 
  -4  -6   5      683.32      684.63     10.28 o 
  -3  -6   5      631.87      587.17      8.72 o 
  -2  -6   5     3278.86     3250.52     36.44 o 
  -1  -6   5     2269.04     2574.77     28.97 o 
   0  -6   5       64.82       56.14      2.12 o 
   1  -6   5      210.10      209.72      3.32 o 
   2  -6   5      242.03      245.04      3.63 o 
   3  -6   5      111.92      106.85      3.32 o 
   4  -6   5      475.13      439.79     18.68 o 
   5  -6   5       27.25       23.66      5.42 o 
   6  -6   5       42.52       39.98      6.88 o 
  -7  -5   5        1.21        0.03      2.29 o 
  -6  -5   5       16.43       23.48      2.73 o 
  -5  -5   5       91.18       90.31      3.79 o 
  -4  -5   5      786.93      763.27     11.10 o 
  -3  -5   5      173.24      152.74      3.63 o 
  -2  -5   5     1263.48     1392.96     16.81 o 
  -1  -5   5     2039.97     2157.02     26.74 o 
   0  -5   5      125.86      116.32      3.13 o 
   1  -5   5      457.66      479.84      6.02 o 
   2  -5   5      187.99      189.85      2.88 o 
   3  -5   5      179.30      168.23      9.02 o 
   4  -5   5       40.92       31.72      4.89 o 
   5  -5   5       45.98       40.53      6.15 o 
   6  -5   5        3.33        0.71      3.85 o 
  -7  -4   5        3.94        3.54      2.49 o 
  -6  -4   5       72.27       75.65      4.07 o 
  -5  -4   5      138.99      138.41      4.19 o 
  -4  -4   5      125.43      127.30      3.65 o 
  -3  -4   5      216.45      205.46      4.30 o 
  -2  -4   5     1074.45     1192.67     14.80 o 
  -1  -4   5     1651.63     1699.80     19.52 o 
   0  -4   5      743.02      774.38      9.36 o 
   1  -4   5      915.32     1063.29     12.02 o 
   2  -4   5      904.20      972.68     14.78 o 
   3  -4   5      251.96      213.12     10.58 o 
   4  -4   5       87.99       84.23      6.73 o 
   5  -4   5        0.37       -0.05      3.30 o 
   6  -4   5       24.92       25.29      5.79 o 
  -7  -3   5      170.21      211.66     12.61 o 
  -6  -3   5       30.78       30.49      2.93 o 
  -5  -3   5       49.29       54.91      2.91 o 
  -4  -3   5      346.49      353.13      6.49 o 
  -3  -3   5      181.46      178.73      3.94 o 
  -2  -3   5      157.34      163.22      3.76 o 
  -1  -3   5      929.30      895.68     11.06 o 
   0  -3   5     1675.34     1705.64     18.96 o 
   1  -3   5      855.09      971.22     10.98 o 
   2  -3   5     1830.62     2008.54     28.43 o 
   3  -3   5      215.97      188.64      9.34 o 
   4  -3   5      104.12       86.94      6.86 o 
   5  -3   5      127.23      123.18      8.98 o 
   6  -3   5       33.90       31.03      5.88 o 
   7  -3   5        3.15        0.34      5.23 o 
  -7  -2   5        7.50       18.88      4.00 o 
  -6  -2   5       51.59       60.82      3.39 o 
  -5  -2   5       41.95       43.81      2.67 o 
  -4  -2   5      169.76      157.92      4.50 o 
  -3  -2   5      330.76      320.18      6.29 o 
  -2  -2   5      539.87      497.13      7.16 o 
  -1  -2   5     1646.97     1824.96     20.71 o 
   0  -2   5      545.02      617.21      7.60 o 
   1  -2   5      553.48      535.22      6.32 o 
   2  -2   5      122.65      121.14      2.59 o 
   3  -2   5      116.23      108.86      6.79 o 
   4  -2   5      311.24      306.75     13.70 o 
   5  -2   5       84.88       81.73      7.19 o 
   6  -2   5        7.89        9.36      4.32 o 
  -7  -1   5       44.37       48.28      5.45 o 
  -6  -1   5       98.12      105.07      5.23 o 
  -5  -1   5      104.79       97.40      4.63 o 
  -4  -1   5      202.55      195.69      5.47 o 
  -3  -1   5      551.99      535.23      8.80 o 
  -2  -1   5       28.13       29.70      1.31 o 
  -1  -1   5       24.14       20.25      1.11 o 
   0  -1   5      124.45      126.01      2.29 o 
   1  -1   5      467.09      501.20      7.80 o 
   2  -1   5     1761.54     1809.09     42.58 o 
   3  -1   5      643.55      586.96     14.42 o 
   4  -1   5     1725.22     1684.23     45.45 o 
   5  -1   5      194.02      192.77      8.15 o 
   6  -1   5       15.05       22.47      5.30 o 
  -7   0   5       15.08       13.57      4.87 o 
  -6   0   5       44.30       41.89      4.46 o 
  -5   0   5      855.46      869.79     31.58 o 
  -4   0   5      474.11      472.37     10.38 o 
  -3   0   5      700.45      628.45     10.01 o 
  -2   0   5      390.63      436.34      7.00 o 
  -1   0   5      268.21      270.69      4.73 o 
   0   0   5      100.86      118.92      2.47 o 
   1   0   5      611.25      512.69      7.10 o 
   2   0   5     1109.45     1120.70     23.12 o 
   3   0   5      392.23      348.46      9.70 o 
   4   0   5      952.86     1028.43     23.42 o 
   5   0   5       59.56       58.65      4.64 o 
   6   0   5       26.43       28.29      6.08 o 
   7   0   5        0.34        4.31      5.09 o 
  -7   1   5       44.95       50.13      4.98 o 
  -6   1   5       99.31      111.71      5.49 o 
  -5   1   5      104.02      103.42      9.30 o 
  -4   1   5      202.36      203.93      7.10 o 
  -3   1   5      544.89      550.37     12.78 o 
  -2   1   5       27.11       30.85      4.16 o 
  -1   1   5       26.58       22.71      1.72 o 
   0   1   5      120.38      128.73      2.98 o 
   1   1   5      463.42      493.62      6.90 o 
   2   1   5     1793.50     1864.11     35.98 o 
   3   1   5      654.06      608.11     14.38 o 
   4   1   5     1730.37     1648.27     55.42 o 
   5   1   5      188.38      184.86      7.78 o 
   6   1   5       14.32       19.18      4.11 o 
   7   1   5       33.17       31.24      7.30 o 
  -7   2   5        8.11       17.10      3.68 o 
  -6   2   5       50.26       57.33      8.44 o 
  -5   2   5       40.68       47.69      6.89 o 
  -4   2   5      170.59      158.57      6.48 o 
  -3   2   5      333.83      320.98      6.62 o 
  -2   2   5      530.72      496.11     12.66 o 
  -1   2   5     1648.79     1837.02     34.64 o 
   0   2   5      538.15      612.16     11.40 o 
   1   2   5      545.79      533.99     11.80 o 
   2   2   5      122.04      124.22      3.76 o 
   3   2   5      113.24      112.68      3.95 o 
   4   2   5      309.77      321.76      9.78 o 
   5   2   5       83.54       73.37      4.08 o 
   6   2   5        7.66        9.32      3.50 o 
   7   2   5        0.56       -2.30      4.75 o 
  -7   3   5      170.00      200.05     15.98 o 
  -6   3   5       31.32       32.23      7.14 o 
  -5   3   5       46.90       52.01      7.35 o 
  -4   3   5      345.89      330.52     10.25 o 
  -3   3   5      184.09      181.56      4.43 o 
  -2   3   5      152.12      154.68      5.05 o 
  -1   3   5      964.47      929.02     18.23 o 
   0   3   5     1690.69     1690.14     26.25 o 
   1   3   5      845.05      970.66     19.80 o 
   2   3   5     1817.60     1954.80     31.43 o 
   3   3   5      211.17      188.10      5.29 o 
   4   3   5      104.08       91.99      4.00 o 
   5   3   5      128.22      127.21      6.93 o 
   6   3   5       33.75       35.41      4.81 o 
  -7   4   5        4.05        7.76      6.88 o 
  -6   4   5       75.44       63.90      9.02 o 
  -5   4   5      137.58      141.49     11.02 o 
  -4   4   5      128.34      137.39      7.63 o 
  -3   4   5      209.44      211.66      4.95 o 
  -2   4   5     1098.73     1253.80     19.51 o 
  -1   4   5     1641.02     1729.74     26.37 o 
   0   4   5      745.77      774.28     12.85 o 
   1   4   5      932.38     1046.78     17.38 o 
   2   4   5      910.63      961.78     16.62 o 
   3   4   5      257.28      240.27      6.10 o 
   4   4   5       84.35       86.01      3.79 o 
   5   4   5        0.38        2.51      2.58 o 
   6   4   5       24.66       20.18      4.16 o 
  -7   5   5        1.39        4.16      7.09 o 
  -6   5   5       17.23       25.04      7.04 o 
  -5   5   5       89.40       83.04      9.14 o 
  -4   5   5      781.29      740.94     18.58 o 
  -3   5   5      177.15      161.36      8.14 o 
  -2   5   5     1267.56     1419.44     24.28 o 
  -1   5   5     2053.68     2185.00     33.30 o 
   0   5   5      125.78      109.86      3.77 o 
   1   5   5      454.72      458.55      8.91 o 
   2   5   5      187.17      196.05      4.94 o 
   3   5   5      176.86      162.76      5.97 o 
   4   5   5       40.72       39.13      3.97 o 
   5   5   5       46.00       40.62      5.15 o 
   6   5   5        3.32        4.85      3.09 o 
  -7   6   5       11.77       20.49      8.28 o 
  -6   6   5       15.35       19.56      6.56 o 
  -5   6   5      164.70      156.74     12.00 o 
  -4   6   5      683.59      680.20     31.07 o 
  -3   6   5      637.19      603.57     27.12 o 
  -2   6   5     3288.87     3325.98     50.09 o 
  -1   6   5     2271.64     2646.29     39.86 o 
   0   6   5       73.17       71.92      3.04 o 
   1   6   5      213.78      205.77      6.60 o 
   2   6   5      236.80      249.39      5.87 o 
   3   6   5      112.59      115.00      3.96 o 
   4   6   5      471.17      479.99     13.61 o 
   5   6   5       25.97       25.71      3.80 o 
   6   6   5       42.65       40.32      5.11 o 
  -7   7   5       19.36       18.22      7.94 o 
  -6   7   5       27.45       28.12      7.62 o 
  -5   7   5       26.96       27.15      4.27 o 
  -4   7   5      603.01      596.49     25.63 o 
  -3   7   5       75.87       71.82      4.32 o 
  -2   7   5     1438.24     1430.35     22.82 o 
  -1   7   5     2887.60     3058.99     46.16 o 
   0   7   5       60.27       40.72      2.01 o 
   1   7   5      652.23      704.93     12.45 o 
   2   7   5      832.79      852.96     19.88 o 
   3   7   5      162.65      174.06      6.75 o 
   4   7   5        5.23        4.63      2.31 o 
   5   7   5       57.91       54.83     11.53 o 
   6   7   5       24.46       33.82      6.93 o 
  -6   8   5       58.36       48.47      8.90 o 
  -5   8   5       12.43       13.52      3.68 o 
  -4   8   5      224.61      217.75      9.45 o 
  -3   8   5      264.05      262.91      8.77 o 
  -2   8   5     1104.89     1182.01     19.77 o 
  -1   8   5       14.08       18.17      1.90 o 
   0   8   5      173.55      161.60      4.32 o 
   1   8   5      241.06      293.98      6.44 o 
   2   8   5       42.06       47.02      2.36 o 
   3   8   5        2.51        4.25      2.66 o 
   4   8   5        7.29        9.96      2.69 o 
   5   8   5       42.47       42.20      4.60 o 
   6   8   5        3.21        4.68      3.93 o 
  -6   9   5       45.89       37.50      8.54 o 
  -5   9   5       52.85       48.39      5.27 o 
  -4   9   5      333.52      296.79     10.86 o 
  -3   9   5      563.34      532.78     14.35 o 
  -2   9   5       48.82       49.93      2.55 o 
  -1   9   5      551.50      519.54     13.52 o 
   0   9   5       34.59       31.22      1.98 o 
   1   9   5      278.61      275.85      6.21 o 
   2   9   5      410.82      387.72     10.94 o 
   3   9   5      109.66       99.47      5.18 o 
   4   9   5       41.16       40.67      4.17 o 
   5   9   5       38.98       40.45      4.65 o 
   6   9   5       25.39       16.12     10.41 o 
  -6  10   5       26.47       10.65      6.65 o 
  -5  10   5      386.93      354.57     12.91 o 
  -4  10   5       78.18       67.04      5.31 o 
  -3  10   5      203.96      198.76      7.75 o 
  -2  10   5        4.63        2.80      1.64 o 
  -1  10   5      275.06      261.87      6.32 o 
   0  10   5      123.43      128.28      4.97 o 
   1  10   5      377.98      361.76     21.35 o 
   2  10   5        1.46        2.45      1.65 o 
   3  10   5       57.96       55.82      4.17 o 
   4  10   5      382.67      364.38     11.96 o 
   5  10   5        5.16        5.99      2.65 o 
   6  10   5       55.62       61.10      8.35 o 
  -6  11   5        6.43       -3.14      5.90 o 
  -5  11   5      115.83      116.02      7.47 o 
  -4  11   5       29.59       35.30      4.37 o 
  -3  11   5      114.27      104.24      8.58 o 
  -2  11   5       55.05       57.72      3.05 o 
  -1  11   5       47.75       41.79      2.55 o 
   0  11   5       56.16       57.23      2.82 o 
   1  11   5       19.80       22.46      2.65 o 
   2  11   5      120.25      109.01      5.32 o 
   3  11   5       55.82       56.98      4.47 o 
   4  11   5      163.65      142.07      7.26 o 
   5  11   5        9.09        7.25      2.88 o 
   6  11   5       19.46       13.95      4.50 o 
  -6  12   5       57.47       66.99     10.58 o 
  -5  12   5       33.56       29.86      4.88 o 
  -4  12   5        9.18        6.80      7.38 o 
  -3  12   5       40.88       42.20      4.55 o 
  -2  12   5      434.97      405.26      9.15 o 
  -1  12   5      228.21      224.63      6.11 o 
   0  12   5       16.61       17.29      1.99 o 
   1  12   5     1774.27     1723.08    103.41 o 
   2  12   5       84.52       85.81      8.36 o 
   3  12   5       29.46       27.66      5.71 o 
   4  12   5       54.25       57.49      5.09 o 
   5  12   5        6.96        8.49      3.17 o 
   6  12   5       35.87       49.55      7.87 o 
  -6  13   5       46.99       59.15     10.10 o 
  -5  13   5       11.53       13.03     10.07 o 
  -4  13   5      160.96      154.34      8.09 o 
  -3  13   5       65.53       62.28      8.52 o 
  -2  13   5       66.20       59.29      4.45 o 
  -1  13   5       86.37       77.78      3.57 o 
   0  13   5      307.35      294.51      9.02 o 
   1  13   5      543.50      523.35     13.72 o 
   2  13   5      142.88      141.58     11.94 o 
   3  13   5      193.25      179.78      7.69 o 
   4  13   5        8.48        4.16      2.53 o 
   5  13   5      166.54      161.45      8.42 o 
  -5  14   5        0.03        0.39      3.31 o 
  -4  14   5      112.82       98.34     11.17 o 
  -3  14   5       35.31       36.06      4.09 o 
  -2  14   5      320.84      315.03     11.96 o 
  -1  14   5      164.46      150.51     10.06 o 
   0  14   5       34.59       38.05      3.43 o 
   1  14   5      225.48      229.24      8.16 o 
   2  14   5       85.25       79.40      5.09 o 
   3  14   5      106.82       96.85      5.82 o 
   4  14   5       16.57       20.19      3.68 o 
   5  14   5       14.27       22.04      4.41 o 
  -5  15   5        3.47        2.60      4.11 o 
  -4  15   5      162.92      159.83      8.61 o 
  -3  15   5       67.37       71.06      5.52 o 
  -2  15   5       62.23       66.97      5.00 o 
  -1  15   5      375.59      358.77     10.62 o 
   0  15   5      124.95      125.79      5.87 o 
   1  15   5      331.22      321.26     10.34 o 
   2  15   5       20.93       23.83      3.48 o 
   3  15   5       11.97       10.42      2.91 o 
   4  15   5        9.12       10.28      3.37 o 
   5  15   5       35.95       41.22      7.38 o 
  -5  16   5      172.08      188.84     14.43 o 
  -4  16   5      107.70      110.87      8.96 o 
  -3  16   5       87.26       92.61      6.30 o 
  -2  16   5      144.18      139.84      8.15 o 
  -1  16   5      323.16      310.04     10.05 o 
   0  16   5      275.67      265.72      9.45 o 
   1  16   5      184.68      192.32      7.75 o 
   2  16   5       44.59       45.84      4.51 o 
   3  16   5        8.49       11.45      3.21 o 
   4  16   5      127.93      124.28      7.34 o 
   5  16   5       20.14       21.51      6.11 o 
  -5  17   5       17.40       32.94      6.42 o 
  -4  17   5       26.81       38.91      6.72 o 
  -3  17   5        6.25        7.63      3.21 o 
  -2  17   5       25.82       30.53      5.99 o 
  -1  17   5      536.41      501.15     14.04 o 
   0  17   5        8.08       10.05      2.77 o 
   1  17   5        8.28        8.76      2.84 o 
   2  17   5       57.21       59.17      5.22 o 
   3  17   5        3.18        0.12      2.43 o 
   4  17   5       34.10       43.66      5.53 o 
  -4  18   5       37.26       54.03      6.32 o 
  -3  18   5       18.48       20.07      4.30 o 
  -2  18   5      145.93      135.99     10.69 o 
  -1  18   5       38.68       46.09      4.48 o 
   0  18   5       15.44       18.65      3.52 o 
   1  18   5      182.83      185.70      8.33 o 
   2  18   5       15.00       15.73      3.51 o 
   3  18   5       11.05       11.64      3.35 o 
   4  18   5        8.94        8.30      4.14 o 
  -4  19   5        8.66        9.18      6.98 o 
  -3  19   5       21.64       21.92      6.73 o 
  -2  19   5       18.59       19.92      5.88 o 
  -1  19   5      364.81      380.24     18.27 o 
   0  19   5       67.46       69.22      6.06 o 
   1  19   5       86.93       95.06      6.42 o 
   2  19   5      292.86      301.42     12.62 o 
   3  19   5       25.84       40.87      5.23 o 
  -3  20   5       34.36       44.78      8.45 o 
  -2  20   5       36.94       40.30      7.82 o 
  -1  20   5       18.47       20.65      6.24 o 
   0  20   5       22.89       21.35      4.18 o 
   1  20   5      160.41      166.69      8.49 o 
   2  20   5       62.79       62.66      6.29 o 
   3  20   5       57.28       66.88      6.59 o 
  -3  21   5       30.01       24.95      7.83 o 
  -2  21   5        7.07        6.66      5.92 o 
  -1  21   5       60.18       72.76      9.32 o 
   0  21   5       66.09       83.73      9.09 o 
   1  21   5       35.63       27.42      6.51 o 
   2  21   5       14.65       12.59      4.09 o 
   3  21   5        3.73        6.06      6.33 o 
   0  22   5       14.52       15.93      4.55 o 
   1  22   5       99.73      114.68      7.68 o 
   2  22   5       23.84       17.23      7.18 o 
   1  23   5       18.09       26.90      8.05 o 
  -2 -22   6       35.48       42.41      5.65 o 
  -1 -22   6        6.52        3.05      2.44 o 
   0 -22   6       57.64       64.40      5.70 o 
   1 -22   6       16.40       14.86      4.28 o 
  -2 -21   6       15.06       20.16      3.02 o 
  -1 -21   6       79.44       84.26      6.33 o 
   0 -21   6       84.98       80.45      4.54 o 
   1 -21   6        1.88        4.05      3.32 o 
   2 -21   6       11.68       16.21      4.37 o 
  -3 -20   6       21.39       25.55      3.23 o 
  -2 -20   6      120.95      126.82      4.95 o 
  -1 -20   6       62.57       69.79      3.99 o 
   0 -20   6        8.96       10.13      2.32 o 
   1 -20   6       23.94       24.59      4.22 o 
   2 -20   6       15.23       18.82      4.07 o 
   3 -20   6       28.69       39.64      4.53 o 
  -4 -19   6       39.33       49.58      5.51 o 
  -3 -19   6       31.90       41.21      3.57 o 
  -2 -19   6       68.86       74.79      4.87 o 
  -1 -19   6       74.04       71.68      3.83 o 
   0 -19   6       25.84       33.88      2.91 o 
   1 -19   6       30.26       35.14      2.87 o 
   2 -19   6       17.05       23.74      3.24 o 
   3 -19   6        1.18        0.00      2.66 o 
  -4 -18   6        4.75        2.57      2.43 o 
  -3 -18   6       58.58       60.60      3.79 o 
  -2 -18   6       85.58       91.72      4.09 o 
  -1 -18   6       74.53       74.68      3.76 o 
   0 -18   6        5.91        7.11      1.83 o 
   1 -18   6       53.60       56.14      3.52 o 
   2 -18   6        1.02        2.01      2.15 o 
   3 -18   6       11.46       17.97      3.19 o 
   4 -18   6       29.01       28.41      7.41 o 
  -4 -17   6      120.92      129.65      7.09 o 
  -3 -17   6       54.44       57.16      3.62 o 
  -2 -17   6       75.43       72.93      3.61 o 
  -1 -17   6       38.63       34.35      2.75 o 
   0 -17   6       39.75       42.25      2.89 o 
   1 -17   6       18.64       19.84      1.94 o 
   2 -17   6       20.86       21.70      4.54 o 
   3 -17   6       30.10       35.25      3.59 o 
   4 -17   6       50.08       66.28      9.22 o 
  -5 -16   6       31.00       22.72      8.69 o 
  -4 -16   6       17.57       21.33      2.79 o 
  -3 -16   6       82.63       79.31      3.83 o 
  -2 -16   6        7.30        3.60      1.61 o 
  -1 -16   6      167.92      171.62      5.03 o 
   0 -16   6      182.09      201.15      5.16 o 
   1 -16   6       42.09       50.60      2.51 o 
   2 -16   6      100.36       96.06      4.58 o 
   3 -16   6      100.88      112.30      4.94 o 
   4 -16   6        0.56       -0.43      5.00 o 
  -5 -15   6        3.98        3.65      2.37 o 
  -4 -15   6       69.54       69.72      3.97 o 
  -3 -15   6      112.17      105.10      4.16 o 
  -2 -15   6      246.09      222.51      7.54 o 
  -1 -15   6      359.11      364.93      7.41 o 
   0 -15   6      114.76      116.25      3.37 o 
   1 -15   6       43.55       48.31      2.36 o 
   2 -15   6       58.91       61.08      6.52 o 
   3 -15   6       82.74       94.28      4.56 o 
   4 -15   6       21.68       22.74      6.68 o 
  -5 -14   6       24.38       19.37      2.76 o 
  -4 -14   6       73.32       82.19      4.13 o 
  -3 -14   6       28.24       29.14      2.72 o 
  -2 -14   6       19.00       16.73      2.00 o 
  -1 -14   6       21.39       22.97      2.08 o 
   0 -14   6      113.80      120.26      3.34 o 
   1 -14   6      625.23      592.19     17.05 o 
   2 -14   6      163.63      155.88      5.17 o 
   3 -14   6        9.04       14.86      2.41 o 
   4 -14   6       41.62       43.95      7.04 o 
   5 -14   6       16.54       -1.74      5.26 o 
  -6 -13   6        4.99        7.45      2.81 o 
  -5 -13   6       41.16       43.27      3.49 o 
  -4 -13   6       12.73       20.00      2.47 o 
  -3 -13   6       28.93       34.73      2.65 o 
  -2 -13   6       37.95       38.80      2.58 o 
  -1 -13   6      120.68      119.19      3.26 o 
   0 -13   6       85.35       83.20      2.73 o 
   1 -13   6        3.07        3.97      1.13 o 
   2 -13   6      787.39      778.54     14.08 o 
   3 -13   6        7.64        5.77      1.92 o 
   4 -13   6      195.26      200.48     12.81 o 
   5 -13   6        7.33        1.13      5.67 o 
  -6 -12   6       30.40       33.65      3.66 o 
  -5 -12   6       26.28       26.57      2.88 o 
  -4 -12   6       15.48       20.14      2.38 o 
  -3 -12   6       42.90       41.80      2.78 o 
  -2 -12   6      541.87      529.81      9.28 o 
  -1 -12   6      266.22      276.16      5.16 o 
   0 -12   6      158.72      152.04      3.52 o 
   1 -12   6      276.28      273.22      6.37 o 
   2 -12   6       22.39       29.79      2.44 o 
   3 -12   6       45.46       40.48      5.85 o 
   4 -12   6        8.60        4.66      4.38 o 
  -6 -11   6       37.77       39.75      3.71 o 
  -5 -11   6       37.18       37.64      3.17 o 
  -4 -11   6      255.49      247.17      6.32 o 
  -3 -11   6      571.55      503.80      9.25 o 
  -2 -11   6       51.70       43.84      2.16 o 
  -1 -11   6      397.20      381.99      6.34 o 
   0 -11   6      417.70      414.25      6.47 o 
   1 -11   6      119.20      125.43      4.42 o 
   2 -11   6       22.21       19.39      2.03 o 
   3 -11   6       94.33       81.69      7.41 o 
   4 -11   6       78.77       75.74      8.05 o 
   5 -11   6       46.84       51.52      7.76 o 
  -6 -10   6       54.22       59.99      4.11 o 
  -5 -10   6       58.34       60.36      3.64 o 
  -4 -10   6       25.43       30.09      2.64 o 
  -3 -10   6       60.45       65.46      3.05 o 
  -2 -10   6       18.62       15.63      1.40 o 
  -1 -10   6      318.75      297.50      5.19 o 
   0 -10   6      320.00      309.34      6.46 o 
   1 -10   6      217.03      203.33      4.82 o 
   2 -10   6      199.80      192.20      5.95 o 
   3 -10   6       88.76       81.06      7.02 o 
   4 -10   6        0.33        0.82      3.60 o 
   5 -10   6        4.39        6.24      4.09 o 
   6 -10   6       13.01       12.00      6.59 o 
  -6  -9   6        2.82        6.80      2.28 o 
  -5  -9   6       51.02       46.35      3.31 o 
  -4  -9   6      230.38      218.87      5.71 o 
  -3  -9   6      381.78      375.86      7.43 o 
  -2  -9   6       90.97      101.31      2.88 o 
  -1  -9   6      304.47      300.35      5.69 o 
   0  -9   6       21.54       19.49      1.48 o 
   1  -9   6       53.17       44.03      1.88 o 
   2  -9   6      135.93      146.70      4.18 o 
   3  -9   6       22.19       18.43      4.29 o 
   4  -9   6       25.27       28.73      5.37 o 
   5  -9   6      131.17      122.12     10.30 o 
   6  -9   6       14.36       15.91      6.54 o 
  -6  -8   6       43.64       59.89      3.92 o 
  -5  -8   6      515.37      473.04      9.63 o 
  -4  -8   6        3.97        5.08      2.00 o 
  -3  -8   6       47.20       45.35      2.23 o 
  -2  -8   6      503.83      464.19     18.02 o 
  -1  -8   6      301.54      314.85      5.19 o 
   0  -8   6      107.85       99.90      6.45 o 
   1  -8   6      250.60      232.25      3.92 o 
   2  -8   6      447.96      452.81      8.56 o 
   3  -8   6      119.42      117.88      8.17 o 
   4  -8   6        3.28        4.50      2.94 o 
   5  -8   6       17.18       17.07      4.96 o 
   6  -8   6        1.36       -0.50      4.86 o 
  -6  -7   6       15.53       23.98      3.19 o 
  -5  -7   6      196.88      191.74      5.69 o 
  -4  -7   6     1076.01     1065.24     14.62 o 
  -3  -7   6      200.55      173.21      4.01 o 
  -2  -7   6      384.67      396.86      6.38 o 
  -1  -7   6      109.80      120.91      2.84 o 
   0  -7   6      379.15      353.85      7.62 o 
   1  -7   6      749.47      752.38      9.34 o 
   2  -7   6      501.84      517.32      9.20 o 
   3  -7   6       67.66       64.56      5.83 o 
   4  -7   6       50.57       71.13      6.73 o 
   5  -7   6       20.79       20.73      5.03 o 
   6  -7   6       38.44       39.96      7.53 o 
  -7  -6   6       10.45       17.26      3.36 o 
  -6  -6   6        8.56        5.87      2.03 o 
  -5  -6   6      124.36      127.93      4.54 o 
  -4  -6   6      328.91      297.94      6.12 o 
  -3  -6   6      171.86      172.78      4.00 o 
  -2  -6   6     1126.17     1180.47     14.81 o 
  -1  -6   6      491.61      532.10      8.24 o 
   0  -6   6     1271.63     1232.11     59.84 o 
   1  -6   6      716.62      701.37      8.72 o 
   2  -6   6       82.34       72.94      2.57 o 
   3  -6   6      138.88      121.78      7.94 o 
   4  -6   6       72.37       67.23      6.33 o 
   5  -6   6       16.80       24.37      5.42 o 
   6  -6   6       36.93       47.19      7.23 o 
  -7  -5   6       28.02       34.93      3.90 o 
  -6  -5   6       55.30       54.63      3.73 o 
  -5  -5   6       89.23       91.34      3.62 o 
  -4  -5   6      348.96      332.07      6.46 o 
  -3  -5   6      115.76      112.97      3.52 o 
  -2  -5   6       25.51       24.62      1.55 o 
  -1  -5   6     2593.63     2669.71     29.65 o 
   0  -5   6      317.39      311.57      4.60 o 
   1  -5   6      109.43      122.47      2.33 o 
   2  -5   6      148.63      157.66      3.72 o 
   3  -5   6      168.71      158.73      8.79 o 
   4  -5   6       39.44       30.27      4.91 o 
   5  -5   6       41.22       39.98      6.03 o 
   6  -5   6        6.38       14.39      4.93 o 
  -7  -4   6       27.72       37.14      4.05 o 
  -6  -4   6       16.93       26.97      2.94 o 
  -5  -4   6       49.69       51.71      2.97 o 
  -4  -4   6      221.99      217.71      5.01 o 
  -3  -4   6      137.50      126.60      3.36 o 
  -2  -4   6      591.64      569.99      9.13 o 
  -1  -4   6      849.35      813.17     10.43 o 
   0  -4   6      229.15      218.66      3.64 o 
   1  -4   6       90.93       83.30      1.78 o 
   2  -4   6     1043.16     1113.21     16.72 o 
   3  -4   6      171.32      173.12      9.18 o 
   4  -4   6       78.84       70.74      6.27 o 
   5  -4   6       65.30       72.62      7.25 o 
   6  -4   6        3.26        4.52      3.92 o 
  -7  -3   6        8.00        8.34      3.71 o 
  -6  -3   6       11.48        9.54      2.19 o 
  -5  -3   6       39.95       39.54      2.67 o 
  -4  -3   6       73.78       75.57      2.99 o 
  -3  -3   6      447.08      386.02      8.95 o 
  -2  -3   6      238.79      275.77      4.95 o 
  -1  -3   6      258.12      277.45      4.55 o 
   0  -3   6       61.61       72.09      1.83 o 
   1  -3   6      935.13      932.15     10.72 o 
   2  -3   6     1255.45     1296.20     18.90 o 
   3  -3   6       16.48       21.09      3.58 o 
   4  -3   6      247.74      247.46     11.93 o 
   5  -3   6       94.04       98.18      8.12 o 
   6  -3   6       15.99       16.59      5.30 o 
  -7  -2   6       32.27       33.41      5.22 o 
  -6  -2   6       35.41       41.62      3.11 o 
  -5  -2   6      142.10      150.19      4.92 o 
  -4  -2   6      228.20      217.95      5.51 o 
  -3  -2   6      388.39      362.32      7.54 o 
  -2  -2   6     1896.17     1949.06     22.87 o 
  -1  -2   6     1544.22     1646.71     19.00 o 
   0  -2   6      192.32      206.08      3.37 o 
   1  -2   6     1997.13     2198.00     30.84 o 
   2  -2   6      469.64      458.07      7.24 o 
   3  -2   6      139.47      140.17      7.60 o 
   4  -2   6       25.93       28.55      4.52 o 
   5  -2   6      168.22      150.29      9.91 o 
   6  -2   6       41.11       50.06      6.86 o 
  -7  -1   6       43.66       54.07      6.16 o 
  -6  -1   6       11.42        6.72      3.18 o 
  -5  -1   6      216.81      228.69      5.63 o 
  -4  -1   6      568.89      567.99      9.19 o 
  -3  -1   6      271.32      263.46      5.13 o 
  -2  -1   6       78.19       79.21      2.42 o 
  -1  -1   6     1195.97     1190.30     18.66 o 
   0  -1   6     1315.14     1264.52     13.42 o 
   1  -1   6      433.40      474.66     13.49 o 
   2  -1   6        3.05        2.53      1.75 o 
   3  -1   6      147.41      134.55      5.49 o 
   4  -1   6      322.63      292.34      9.49 o 
   5  -1   6        5.19        5.32      3.53 o 
   6  -1   6        5.55        5.56      3.92 o 
  -7   0   6       11.50        8.64      4.06 o 
  -6   0   6       72.78       93.99      6.73 o 
  -5   0   6      173.39      167.52      6.25 o 
  -4   0   6      215.15      209.86      6.49 o 
  -3   0   6       67.32       60.25      3.84 o 
  -2   0   6      160.54      135.50      4.13 o 
  -1   0   6        0.65       -0.69      0.46 o 
   0   0   6       44.24       53.44      1.72 o 
   1   0   6      646.70      673.96      9.26 o 
   2   0   6     1080.66     1148.40     23.83 o 
   3   0   6       21.12       21.98      2.57 o 
   4   0   6       44.21       46.84      3.97 o 
   5   0   6        0.01        2.83      2.13 o 
  -7   1   6       43.53       57.80      5.30 o 
  -6   1   6       12.14        9.78      2.67 o 
  -5   1   6      218.58      217.37     13.61 o 
  -4   1   6      579.02      561.11     22.42 o 
  -3   1   6      272.63      252.42     12.10 o 
  -2   1   6       81.22       78.68      3.04 o 
  -1   1   6     1181.30     1206.16     23.27 o 
   0   1   6     1309.11     1283.89     24.89 o 
   1   1   6      445.09      489.33      6.35 o 
   2   1   6        3.76        2.35      1.29 o 
   3   1   6      148.64      130.49      5.37 o 
   4   1   6      316.62      283.60      9.29 o 
   5   1   6        5.93        5.30      2.36 o 
   6   1   6        5.05        3.78      3.10 o 
  -7   2   6       31.27       36.99      5.78 o 
  -6   2   6       35.05       35.99      7.64 o 
  -5   2   6      148.54      150.03     11.39 o 
  -4   2   6      233.72      229.15     12.78 o 
  -3   2   6      393.60      393.49      9.95 o 
  -2   2   6     1910.11     1996.72     37.99 o 
  -1   2   6     1524.42     1631.81     31.45 o 
   0   2   6      186.01      199.96      4.36 o 
   1   2   6     1984.96     2110.54     93.95 o 
   2   2   6      459.37      439.55      9.07 o 
   3   2   6      136.61      133.01      4.47 o 
   4   2   6       26.05       25.32      2.62 o 
   5   2   6      168.00      170.50      6.11 o 
   6   2   6       40.81       36.68      5.97 o 
  -7   3   6        7.90       14.33      3.61 o 
  -6   3   6       11.97        8.40      5.40 o 
  -5   3   6       38.36       40.49      6.86 o 
  -4   3   6       76.80       81.54      7.78 o 
  -3   3   6      449.43      420.16     30.81 o 
  -2   3   6      249.78      301.32      7.67 o 
  -1   3   6      266.47      278.13      6.92 o 
   0   3   6       59.88       73.23      2.35 o 
   1   3   6      936.86      927.62     19.34 o 
   2   3   6     1239.53     1260.21     21.37 o 
   3   3   6       16.53       17.97      2.00 o 
   4   3   6      242.64      230.37      7.28 o 
   5   3   6       93.69       93.66      6.01 o 
   6   3   6       15.89       13.75      3.98 o 
  -7   4   6       26.64       36.01      9.39 o 
  -6   4   6       17.82       22.58      6.84 o 
  -5   4   6       51.53       44.73      7.28 o 
  -4   4   6      222.76      220.86     12.79 o 
  -3   4   6      131.18      119.07      5.11 o 
  -2   4   6      597.71      588.10     16.69 o 
  -1   4   6      870.40      835.60     13.48 o 
   0   4   6      239.13      234.97      6.37 o 
   1   4   6       87.65       79.63      3.54 o 
   2   4   6     1024.37     1102.16     18.92 o 
   3   4   6      167.26      177.37      7.15 o 
   4   4   6       78.03       72.52      3.66 o 
   5   4   6       67.16       63.52      5.35 o 
   6   4   6        2.88        1.83      2.87 o 
  -7   5   6       29.44       28.16      9.11 o 
  -6   5   6       55.11       57.88      9.18 o 
  -5   5   6       88.81       92.72      9.52 o 
  -4   5   6      354.88      316.75     16.11 o 
  -3   5   6      112.92      107.22      4.98 o 
  -2   5   6       24.99       28.55      2.85 o 
  -1   5   6     2569.96     2617.95     40.39 o 
   0   5   6      301.31      283.19      6.06 o 
   1   5   6      112.47      119.77      3.60 o 
   2   5   6      149.58      159.86      5.59 o 
   3   5   6      173.54      160.26      4.93 o 
   4   5   6       38.01       33.60      3.90 o 
   5   5   6       40.48       40.03      4.86 o 
   6   5   6        6.05        7.49      6.48 o 
  -7   6   6        9.97        3.07      6.89 o 
  -6   6   6        8.90        7.19      5.69 o 
  -5   6   6      123.48      108.77     10.31 o 
  -4   6   6      332.13      310.12     10.27 o 
  -3   6   6      169.23      171.97      6.57 o 
  -2   6   6     1134.90     1214.96     25.00 o 
  -1   6   6      483.57      529.78      9.58 o 
   0   6   6     1276.50     1307.91     20.48 o 
   1   6   6      719.05      714.70     12.71 o 
   2   6   6       81.93       75.33      3.10 o 
   3   6   6      139.22      137.21      4.52 o 
   4   6   6       70.99       64.68      5.00 o 
   5   6   6       17.19       19.14      3.58 o 
   6   6   6       36.06       44.86      5.44 o 
  -6   7   6       15.62       16.69      6.72 o 
  -5   7   6      201.53      202.70     13.88 o 
  -4   7   6     1065.55     1049.40     27.95 o 
  -3   7   6      194.37      174.10      6.76 o 
  -2   7   6      384.56      393.03     10.58 o 
  -1   7   6      111.62      121.03      4.34 o 
   0   7   6      380.37      337.47      8.74 o 
   1   7   6      755.81      746.25     19.26 o 
   2   7   6      511.72      517.00     10.27 o 
   3   7   6       66.27       54.18      4.19 o 
   4   7   6       51.97       56.24      4.84 o 
   5   7   6       19.63       21.50      3.85 o 
   6   7   6       38.72       35.99      5.35 o 
  -6   8   6       44.13       38.76      8.67 o 
  -5   8   6      512.49      488.75     23.25 o 
  -4   8   6        5.15       10.27      2.83 o 
  -3   8   6       44.99       43.21      3.72 o 
  -2   8   6      503.66      492.92     12.36 o 
  -1   8   6      292.44      308.23      6.70 o 
   0   8   6      110.49      106.08      3.43 o 
   1   8   6      252.00      229.05      5.63 o 
   2   8   6      455.43      461.59     10.96 o 
   3   8   6      118.94      117.65      8.78 o 
   4   8   6        3.56        4.99      2.35 o 
   5   8   6       16.87       18.08      3.62 o 
   6   8   6        1.39        0.59      3.50 o 
  -6   9   6        2.93        4.80      6.18 o 
  -5   9   6       51.39       42.89      7.43 o 
  -4   9   6      226.14      201.29     21.21 o 
  -3   9   6      382.37      381.19     11.42 o 
  -2   9   6       85.13       83.99      4.53 o 
  -1   9   6      304.30      301.06      8.26 o 
   0   9   6       21.56       17.00      1.69 o 
   1   9   6       57.87       49.32      2.55 o 
   2   9   6      129.58      137.39      5.86 o 
   3   9   6       21.19       21.64      3.10 o 
   4   9   6       26.69       32.22      3.94 o 
   5   9   6      134.56      137.29      9.59 o 
   6   9   6       14.29       17.84      4.67 o 
  -5  10   6       58.89       63.37      8.54 o 
  -4  10   6       27.68       27.38      5.27 o 
  -3  10   6       58.90       62.25      4.62 o 
  -2  10   6       17.91       13.22      2.31 o 
  -1  10   6      316.29      293.81      8.36 o 
   0  10   6      307.61      292.42      6.89 o 
   1  10   6      223.51      197.95      5.57 o 
   2  10   6      202.49      197.52      7.25 o 
   3  10   6       92.39       93.23      6.38 o 
   4  10   6        0.38        0.57      1.87 o 
   5  10   6        5.22        2.73      2.69 o 
   6  10   6       12.75       13.75      4.32 o 
  -6  11   6       38.50       42.41      9.07 o 
  -5  11   6       36.89       25.89      6.57 o 
  -4  11   6      255.24      239.20      9.92 o 
  -3  11   6      567.60      521.52     14.55 o 
  -2  11   6       52.74       46.02      5.69 o 
  -1  11   6      403.10      400.51      8.61 o 
   0  11   6      423.84      416.05      8.88 o 
   1  11   6      118.19      125.16      5.46 o 
   2  11   6       21.24       21.58      2.97 o 
   3  11   6       95.68       94.70      5.39 o 
   4  11   6       78.56       78.35      5.45 o 
   5  11   6       45.47       44.98      5.18 o 
  -6  12   6       31.79       34.11      8.67 o 
  -5  12   6       27.26       27.22      6.88 o 
  -4  12   6       16.44       19.36      3.87 o 
  -3  12   6       44.29       36.39      7.57 o 
  -2  12   6      538.98      497.00     14.00 o 
  -1  12   6      258.81      265.93      6.86 o 
   0  12   6      156.06      150.05      4.82 o 
   1  12   6      283.34      280.92      8.88 o 
   2  12   6       23.33       27.97      5.16 o 
   3  12   6       42.72       51.51      4.48 o 
   4  12   6        7.90       11.54      3.12 o 
   5  12   6       29.35       31.63      4.88 o 
  -5  13   6       40.75       39.77      7.85 o 
  -4  13   6       11.78        8.32      3.19 o 
  -3  13   6       27.68       36.43      6.15 o 
  -2  13   6       41.50       47.42      4.81 o 
  -1  13   6      118.95      117.60      4.51 o 
   0  13   6       88.28       89.58      4.85 o 
   1  13   6        2.90        8.85      3.38 o 
   2  13   6      786.00      766.53     19.03 o 
   3  13   6        8.40        5.81      2.54 o 
   4  13   6      194.68      190.13      8.78 o 
   5  13   6        7.83       13.70      4.13 o 
  -5  14   6       23.61       27.45      7.34 o 
  -4  14   6       73.45       72.75      8.95 o 
  -3  14   6       26.79       25.99      3.87 o 
  -2  14   6       20.79       16.22      3.14 o 
  -1  14   6       23.66       21.99      3.11 o 
   0  14   6      111.18      113.01      5.54 o 
   1  14   6      638.00      623.30     15.59 o 
   2  14   6      160.06      154.40     12.36 o 
   3  14   6        9.13       10.84      3.11 o 
   4  14   6       39.33       37.09      8.21 o 
   5  14   6       16.77       16.40      4.70 o 
  -5  15   6        3.92       -0.20      4.04 o 
  -4  15   6       68.18       70.94      6.24 o 
  -3  15   6      109.81      104.58      6.55 o 
  -2  15   6      247.52      232.69      9.12 o 
  -1  15   6      363.00      351.75     15.70 o 
   0  15   6      112.94      100.55      5.48 o 
   1  15   6       42.00       41.75      4.06 o 
   2  15   6       55.94       68.75      5.19 o 
   3  15   6       83.44       93.00      6.05 o 
   4  15   6       21.48       17.06      3.72 o 
   5  15   6       15.55       14.78      4.79 o 
  -5  16   6       30.69       23.28      5.92 o 
  -4  16   6       18.80       25.38      4.77 o 
  -3  16   6       85.53       81.08      6.14 o 
  -2  16   6        6.94        5.13      2.64 o 
  -1  16   6      165.17      164.77     10.35 o 
   0  16   6      179.86      188.16      7.81 o 
   1  16   6       41.69       44.58      4.35 o 
   2  16   6       98.42       99.43      6.18 o 
   3  16   6      103.14      104.39      6.91 o 
   4  16   6        0.50       -0.27      2.92 o 
  -4  17   6      121.50      135.04      8.56 o 
  -3  17   6       53.56       60.41      5.73 o 
  -2  17   6       76.58       80.21      8.52 o 
  -1  17   6       37.57       31.54      5.83 o 
   0  17   6       40.30       46.74      4.42 o 
   1  17   6       17.57       17.89      4.55 o 
   2  17   6       20.42       26.65      4.22 o 
   3  17   6       29.84       32.08      6.83 o 
   4  17   6       49.77       58.53      6.29 o 
  -4  18   6        5.43       13.97      4.86 o 
  -3  18   6       58.04       59.72      5.97 o 
  -2  18   6       87.58       91.34      9.34 o 
  -1  18   6       71.41       74.71      8.17 o 
   0  18   6        6.00        8.99      2.98 o 
   1  18   6       52.27       56.69      5.24 o 
   2  18   6        0.77        1.29      2.84 o 
   3  18   6       12.30        9.77      3.56 o 
   4  18   6       28.35       31.08      8.74 o 
  -4  19   6       38.06       49.91      6.72 o 
  -3  19   6       31.30       35.32      7.85 o 
  -2  19   6       72.11       68.53      8.91 o 
  -1  19   6       73.76       74.91      8.59 o 
   0  19   6       26.46       37.20      6.66 o 
   1  19   6       28.13       25.58      4.29 o 
   2  19   6       17.31       16.54      7.23 o 
   3  19   6        1.31        2.05      3.39 o 
  -3  20   6       22.49       31.95      7.97 o 
  -2  20   6      120.41      110.40     11.22 o 
  -1  20   6       62.55       73.63      9.04 o 
   0  20   6        8.19        9.52      5.53 o 
   1  20   6       22.76       27.35      4.57 o 
   2  20   6       13.99        8.02      6.74 o 
   3  20   6       28.91       32.11      8.44 o 
  -3  21   6       24.78       30.11      8.40 o 
  -2  21   6       14.68       20.61      7.18 o 
  -1  21   6       79.39       67.18      9.04 o 
   1  21   6        1.78        1.56      3.26 o 
   2  21   6       11.67       13.81      4.55 o 
  -2  22   6       35.73       34.33      8.40 o 
  -1  22   6        7.31       10.30      6.27 o 
   1  22   6       17.04       11.02      6.36 o 
  -1 -22   7        3.14        4.46      3.61 o 
   0 -22   7       34.76       43.65      5.84 o 
  -2 -21   7       58.92       74.47      6.58 o 
  -1 -21   7      124.94      142.99      9.37 o 
   0 -21   7        2.36        2.35      2.25 o 
   1 -21   7        1.89        2.51      3.65 o 
   2 -21   7       77.49       82.39     13.36 o 
  -3 -20   7       64.78       66.80      4.51 o 
  -2 -20   7       65.59       70.80      6.17 o 
  -1 -20   7       12.13       15.21      2.65 o 
   0 -20   7      174.69      198.68      6.00 o 
   1 -20   7       54.75       65.64      6.33 o 
   2 -20   7        4.81        6.30      3.73 o 
  -3 -19   7       15.38       27.91      3.26 o 
  -2 -19   7        8.06        8.67      2.36 o 
  -1 -19   7       23.61       34.50      3.06 o 
   0 -19   7       57.77       64.69      3.69 o 
   1 -19   7       11.29       11.87      3.62 o 
   2 -19   7        1.64        3.70      2.65 o 
   3 -19   7       27.15       29.31      7.34 o 
  -4 -18   7       25.99       28.82      3.44 o 
  -3 -18   7      137.99      145.62      6.11 o 
  -2 -18   7       30.63       36.10      3.20 o 
  -1 -18   7       11.87       10.57      2.11 o 
   0 -18   7       99.95       96.43      4.02 o 
   1 -18   7       13.74       20.14      3.60 o 
   2 -18   7        7.89        6.16      2.46 o 
   3 -18   7      117.83      132.36     10.63 o 
  -4 -17   7       76.99       98.93      5.03 o 
  -3 -17   7        2.32       -0.11      1.70 o 
  -2 -17   7      145.71      160.25      5.21 o 
  -1 -17   7       65.71       70.48      3.66 o 
   0 -17   7       28.77       32.45      2.72 o 
   1 -17   7      159.56      154.57      7.32 o 
   2 -17   7       90.26       90.32      8.17 o 
   3 -17   7       31.96       42.02      7.05 o 
   4 -17   7       33.89       33.21      7.57 o 
  -5 -16   7        6.71        4.06      3.77 o 
  -4 -16   7       10.75       13.65      2.56 o 
  -3 -16   7        0.80        0.93      1.51 o 
  -2 -16   7       27.01       30.89      2.78 o 
  -1 -16   7       46.11       42.01      2.91 o 
   0 -16   7      268.98      265.09      6.18 o 
   1 -16   7        6.88       11.75      2.27 o 
   2 -16   7        0.68       -1.69      1.78 o 
   3 -16   7        1.58        3.31      4.52 o 
   4 -16   7       22.95       26.95      6.93 o 
  -5 -15   7       59.47       68.71      6.20 o 
  -4 -15   7       28.09       33.07      3.10 o 
  -3 -15   7        9.42        7.89      1.84 o 
  -2 -15   7      159.51      155.26      4.92 o 
  -1 -15   7      310.51      303.29      6.73 o 
   0 -15   7       33.76       38.13      2.28 o 
   1 -15   7       70.74       68.81      8.82 o 
   2 -15   7       91.38       88.26      4.13 o 
   3 -15   7       61.17       77.80      8.05 o 
   4 -15   7       37.66       34.02      7.16 o 
  -5 -14   7       75.50       82.00     11.62 o 
  -4 -14   7        3.84        6.50      1.89 o 
  -3 -14   7      181.19      189.21      5.49 o 
  -2 -14   7      274.89      256.32      6.24 o 
  -1 -14   7      204.40      205.53      5.26 o 
   0 -14   7      187.46      183.05      4.26 o 
   1 -14   7      188.32      187.39      4.67 o 
   2 -14   7       15.80       19.17      2.39 o 
   3 -14   7      126.52      122.90      9.53 o 
   4 -14   7       65.94       62.45      8.13 o 
  -5 -13   7        4.10       -0.32      2.15 o 
  -4 -13   7        8.47        9.06      1.92 o 
  -3 -13   7       11.33       11.35      1.92 o 
  -2 -13   7      173.30      143.55      4.45 o 
  -1 -13   7      106.62      102.64      3.87 o 
   0 -13   7       38.26       50.44      2.33 o 
   1 -13   7      477.17      464.50     13.68 o 
   2 -13   7      111.57      110.05      4.27 o 
   3 -13   7       66.99       70.55      7.39 o 
   4 -13   7       22.29       24.99      6.13 o 
   5 -13   7        4.68        0.83      5.46 o 
  -6 -12   7       25.16       24.18      3.50 o 
  -5 -12   7       40.74       44.98      3.63 o 
  -4 -12   7       93.99       91.99      3.93 o 
  -3 -12   7      333.79      308.08      6.97 o 
  -2 -12   7      462.10      452.36      8.50 o 
  -1 -12   7      195.89      184.43      4.17 o 
   0 -12   7      150.33      146.71      3.59 o 
   1 -12   7       28.46       30.75      2.70 o 
   2 -12   7       63.91       67.61      3.35 o 
   3 -12   7       45.61       44.02      6.15 o 
   4 -12   7        2.35        8.12      4.77 o 
   5 -12   7       24.34       13.75      6.10 o 
  -6 -11   7       15.89       16.51      3.44 o 
  -5 -11   7       51.97       52.56      4.07 o 
  -4 -11   7      191.40      183.57      7.14 o 
  -3 -11   7      188.54      170.65      5.09 o 
  -2 -11   7      357.98      318.21      6.00 o 
  -1 -11   7      860.00      859.11     11.65 o 
   0 -11   7      499.59      495.97      8.26 o 
   1 -11   7      764.06      818.15     10.78 o 
   2 -11   7      314.87      308.76      7.15 o 
   3 -11   7       27.63       32.25      5.21 o 
   4 -11   7       11.52       13.66      4.91 o 
   5 -11   7       19.90       23.87      6.03 o 
  -6 -10   7       12.37       16.43      3.06 o 
  -5 -10   7      100.22      103.15      4.59 o 
  -4 -10   7      102.60       89.45      3.92 o 
  -3 -10   7      182.08      164.94      4.74 o 
  -2 -10   7      700.44      633.30      9.27 o 
  -1 -10   7      233.32      215.61      5.04 o 
   0 -10   7       91.49       99.87      3.96 o 
   1 -10   7      317.42      303.62      5.12 o 
   2 -10   7       83.11       81.86      3.29 o 
   3 -10   7       43.26       45.24      5.81 o 
   4 -10   7       54.76       58.75      7.11 o 
   5 -10   7        3.86        5.25      4.25 o 
  -6  -9   7        9.33        8.89      2.56 o 
  -5  -9   7       40.16       42.47      3.30 o 
  -4  -9   7      170.76      169.38      5.15 o 
  -3  -9   7      196.46      180.73      4.36 o 
  -2  -9   7      257.39      243.61      4.89 o 
  -1  -9   7      114.32      102.63      2.85 o 
   0  -9   7      103.33       96.77      4.37 o 
   1  -9   7       24.91       25.54      1.66 o 
   2  -9   7      133.71      121.69      3.92 o 
   3  -9   7        8.94        7.83      3.53 o 
   4  -9   7       17.56       20.59      4.61 o 
   5  -9   7       93.92      100.80      9.23 o 
   6  -9   7        2.07        2.20      5.07 o 
  -6  -8   7       47.99       45.94      3.83 o 
  -5  -8   7       32.67       35.84      3.03 o 
  -4  -8   7      100.38      103.37      3.92 o 
  -3  -8   7      983.80      926.14     12.81 o 
  -2  -8   7       65.68       65.07      2.40 o 
  -1  -8   7      508.51      488.34      8.12 o 
   0  -8   7      832.61      800.76     13.45 o 
   1  -8   7      601.98      589.21      7.89 o 
   2  -8   7      129.05      133.11      3.95 o 
   3  -8   7      237.93      213.75     11.47 o 
   4  -8   7       71.10       71.81      7.18 o 
   5  -8   7       20.87       19.46      5.44 o 
   6  -8   7       49.05       67.68      9.18 o 
  -6  -7   7        7.67        5.52      2.21 o 
  -5  -7   7       79.68       71.72      3.90 o 
  -4  -7   7      228.27      214.98      5.16 o 
  -3  -7   7       13.29       14.06      1.51 o 
  -2  -7   7      393.08      365.67      6.83 o 
  -1  -7   7      302.32      266.40      5.26 o 
   0  -7   7      151.03      133.78      3.08 o 
   1  -7   7       35.51       38.62      2.02 o 
   2  -7   7       34.65       30.55      1.93 o 
   3  -7   7       72.83       71.68      6.27 o 
   4  -7   7       74.78       64.70      6.63 o 
   5  -7   7      119.23      132.16      9.91 o 
   6  -7   7       22.65       25.50      6.79 o 
  -6  -6   7       18.93       22.91      2.96 o 
  -5  -6   7        4.06        2.12      1.68 o 
  -4  -6   7        7.43        9.07      1.64 o 
  -3  -6   7       22.63       20.54      1.72 o 
  -2  -6   7      127.91      107.21      2.96 o 
  -1  -6   7       83.52       82.02      2.41 o 
   0  -6   7      222.04      230.60      3.99 o 
   1  -6   7       24.16       27.26      1.27 o 
   2  -6   7       60.16       64.04      3.15 o 
   3  -6   7      160.85      166.85      9.50 o 
   4  -6   7       14.95       14.12      4.13 o 
   5  -6   7       23.69       33.87      6.01 o 
   6  -6   7       54.81       74.52      8.86 o 
  -7  -5   7       34.70       38.22      4.19 o 
  -6  -5   7        6.67       11.13      2.36 o 
  -5  -5   7       18.60       18.55      2.20 o 
  -4  -5   7     1029.39     1048.07     14.68 o 
  -3  -5   7       49.67       48.74      2.39 o 
  -2  -5   7      481.63      445.14      7.80 o 
  -1  -5   7      551.23      508.41      7.37 o 
   0  -5   7      330.82      287.39      4.60 o 
   1  -5   7      354.57      316.57      4.58 o 
   2  -5   7       42.26       53.18      4.86 o 
   3  -5   7      710.02      679.54     23.73 o 
   4  -5   7      262.10      232.38     12.28 o 
   5  -5   7      152.39      165.04     10.77 o 
   6  -5   7       18.56       17.38      5.69 o 
  -7  -4   7       19.80       34.39      4.00 o 
  -6  -4   7       47.92       61.81      4.12 o 
  -5  -4   7      114.71      117.76      4.18 o 
  -4  -4   7       11.71       11.55      1.68 o 
  -3  -4   7      520.56      505.15     11.50 o 
  -2  -4   7      247.40      211.49      4.32 o 
  -1  -4   7      520.29      536.82      7.61 o 
   0  -4   7      415.14      401.30      5.85 o 
   1  -4   7      184.84      173.31      2.94 o 
   2  -4   7      103.64      107.28      6.59 o 
   3  -4   7     1471.26     1356.74     41.91 o 
   4  -4   7       16.46       16.25      3.79 o 
   5  -4   7       17.37       22.45      5.09 o 
   6  -4   7       15.26       21.51      5.56 o 
  -7  -3   7       31.99       50.42      6.06 o 
  -6  -3   7       11.47       13.65      2.37 o 
  -5  -3   7       66.07       66.73      3.37 o 
  -4  -3   7        5.06        0.87      1.12 o 
  -3  -3   7       98.24      103.22      3.25 o 
  -2  -3   7       49.26       51.72      2.10 o 
  -1  -3   7      226.10      199.63     10.63 o 
   0  -3   7      120.40      127.87      2.66 o 
   1  -3   7      136.62      138.07      2.46 o 
   2  -3   7      122.58      128.60      7.44 o 
   3  -3   7      418.39      407.38     15.83 o 
   4  -3   7       57.76       52.56      5.87 o 
   5  -3   7       20.22       18.62      4.64 o 
   6  -3   7       14.83       21.09      5.58 o 
  -7  -2   7        0.23       -0.77      3.11 o 
  -6  -2   7       23.34       32.62      3.80 o 
  -5  -2   7      394.88      415.25      8.93 o 
  -4  -2   7      588.19      556.79      9.23 o 
  -3  -2   7     1592.90     1558.35     19.44 o 
  -2  -2   7       25.42       21.64      1.56 o 
  -1  -2   7      185.02      203.96      4.97 o 
   0  -2   7      300.53      290.23      4.52 o 
   1  -2   7      360.57      353.02      8.63 o 
   2  -2   7      217.83      225.04     10.03 o 
   3  -2   7      432.01      432.72     16.32 o 
   4  -2   7      137.93      132.27      8.49 o 
   5  -2   7       36.97       30.80      5.32 o 
   6  -2   7       54.86       62.31      7.37 o 
  -7  -1   7       33.64       45.91      5.87 o 
  -6  -1   7       48.43       50.68      4.36 o 
  -5  -1   7       30.04       38.27      2.81 o 
  -4  -1   7      588.74      617.05     13.87 o 
  -3  -1   7      488.13      434.24     10.73 o 
  -2  -1   7     2173.34     2314.69     26.76 o 
  -1  -1   7     1696.47     1705.93     22.32 o 
   0  -1   7     1268.61     1264.15     17.32 o 
   1  -1   7      148.75      144.89      5.92 o 
   2  -1   7       56.64       66.58      4.87 o 
   3  -1   7       22.30       20.89      3.62 o 
   4  -1   7      124.09      115.28      7.64 o 
   5  -1   7       96.07      107.55      8.44 o 
   6  -1   7       12.74       17.67      5.05 o 
  -7   0   7       23.23       26.22      4.35 o 
  -6   0   7       11.87       13.27      2.76 o 
  -5   0   7        2.45        4.21      1.91 o 
  -4   0   7      116.65      115.97      8.90 o 
  -3   0   7      142.21      127.24      4.69 o 
  -2   0   7       13.93       18.03      1.95 o 
  -1   0   7       77.14       69.34      3.77 o 
   0   0   7     1417.47     1567.75     20.50 o 
   1   0   7     1169.96     1274.78     16.71 o 
   2   0   7       63.74       63.14      3.51 o 
   3   0   7      108.98       91.53      4.58 o 
   4   0   7        4.24        1.63      2.80 o 
   5   0   7       18.72       23.40      3.53 o 
   6   0   7       12.16        4.27      5.02 o 
  -7   1   7       33.41       40.40      5.05 o 
  -6   1   7       48.86       53.21      4.51 o 
  -5   1   7       33.62       42.73      6.93 o 
  -4   1   7      601.29      622.71     24.37 o 
  -3   1   7      488.09      486.59     18.41 o 
  -2   1   7     2162.10     2263.64     65.30 o 
  -1   1   7     1715.53     1696.90     32.62 o 
   0   1   7     1273.67     1285.14     17.02 o 
   1   1   7      149.95      147.20      2.75 o 
   2   1   7       52.80       53.07      2.73 o 
   3   1   7       21.38       21.84      2.71 o 
   4   1   7      119.69      108.29      5.55 o 
   5   1   7       96.87      107.59      5.28 o 
   6   1   7       12.76       14.07      4.16 o 
  -7   2   7        0.16        3.08      3.53 o 
  -6   2   7       24.30       34.70      7.78 o 
  -5   2   7      394.07      411.88     20.11 o 
  -4   2   7      582.23      568.20     22.91 o 
  -3   2   7     1583.40     1553.48     47.69 o 
  -2   2   7       27.07       23.88      2.22 o 
  -1   2   7      192.04      197.90      5.43 o 
   0   2   7      312.30      304.21      5.99 o 
   1   2   7      370.98      366.14      5.19 o 
   2   2   7      213.92      224.55      5.79 o 
   3   2   7      437.98      424.07      9.50 o 
   4   2   7      136.31      135.36      5.16 o 
   5   2   7       37.06       31.73      4.50 o 
   6   2   7       53.77       47.68      5.69 o 
  -7   3   7       31.54       52.64      5.67 o 
  -6   3   7       11.57       13.27      6.36 o 
  -5   3   7       65.20       61.24      8.12 o 
  -4   3   7        5.33        6.31      3.83 o 
  -3   3   7       98.51      106.22      7.89 o 
  -2   3   7       50.63       53.08      3.12 o 
  -1   3   7      228.17      210.88      5.72 o 
   0   3   7      121.26      127.35      3.41 o 
   1   3   7      133.77      136.21      3.93 o 
   2   3   7      120.51      147.03      4.45 o 
   3   3   7      413.36      395.74     12.92 o 
   4   3   7       58.77       57.93      3.53 o 
   5   3   7       20.58       21.02      3.97 o 
   6   3   7       15.32       22.92      4.70 o 
  -7   4   7       20.75       33.76      9.45 o 
  -6   4   7       49.83       50.82      8.88 o 
  -5   4   7      111.76      119.74     10.67 o 
  -4   4   7       11.01        9.06      4.16 o 
  -3   4   7      512.02      496.50     20.13 o 
  -2   4   7      244.51      216.28      6.56 o 
  -1   4   7      512.33      539.62     11.27 o 
   0   4   7      435.36      426.70      7.90 o 
   1   4   7      181.41      167.85      5.58 o 
   2   4   7      102.97       99.15      3.67 o 
   3   4   7     1469.50     1410.11     33.52 o 
   4   4   7       14.72       15.01      2.24 o 
   5   4   7       17.91       21.89      4.11 o 
   6   4   7       14.09       17.91      4.50 o 
  -7   5   7       35.36       46.82     10.24 o 
  -6   5   7        6.69        8.98      6.17 o 
  -5   5   7       19.66       17.56      6.01 o 
  -4   5   7     1023.50     1039.45     36.86 o 
  -3   5   7       49.26       47.40      5.83 o 
  -2   5   7      473.41      439.71     11.08 o 
  -1   5   7      560.76      525.24      9.24 o 
   0   5   7      331.62      290.04      6.11 o 
   1   5   7      342.78      308.21      8.41 o 
   2   5   7       47.46       49.25      3.26 o 
   3   5   7      709.60      689.68     13.55 o 
   4   5   7      262.71      248.06      9.40 o 
   5   5   7      152.95      161.65      8.12 o 
   6   5   7       18.91       20.42      4.43 o 
  -6   6   7       19.17       17.60      7.00 o 
  -5   6   7        4.03        3.60      4.32 o 
  -4   6   7        7.18        9.29      4.13 o 
  -3   6   7       24.48       22.63      2.76 o 
  -2   6   7      130.19      109.14      9.06 o 
  -1   6   7       85.44       87.13      3.84 o 
   0   6   7      216.08      216.01      5.23 o 
   1   6   7       24.73       27.09      1.92 o 
   2   6   7       61.37       64.22      3.00 o 
   3   6   7      161.29      166.56      5.37 o 
   4   6   7       14.40       18.49      3.52 o 
   5   6   7       23.72       32.14      4.60 o 
   6   6   7       55.23       64.71      6.36 o 
  -6   7   7        7.90        9.09      6.38 o 
  -5   7   7       76.48       79.30      9.53 o 
  -4   7   7      229.01      221.30     13.40 o 
  -3   7   7       13.20       12.26      2.34 o 
  -2   7   7      397.35      380.93     10.24 o 
  -1   7   7      293.68      270.09      7.79 o 
   0   7   7      153.31      141.48      4.08 o 
   1   7   7       36.26       36.78      2.26 o 
   2   7   7       38.13       31.92      3.19 o 
   3   7   7       74.35       65.11      5.82 o 
   4   7   7       75.83       70.11      5.42 o 
   5   7   7      118.47      110.84      6.88 o 
   6   7   7       23.27       22.54      4.68 o 
  -6   8   7       47.14       28.48      8.01 o 
  -5   8   7       34.27       31.81      7.16 o 
  -4   8   7      104.44       95.43      9.09 o 
  -3   8   7      966.31      915.09     21.58 o 
  -2   8   7       65.21       61.66      3.87 o 
  -1   8   7      519.14      505.11     12.30 o 
   0   8   7      827.41      781.98     17.37 o 
   1   8   7      605.54      584.55     11.31 o 
   2   8   7      128.69      129.14      7.96 o 
   3   8   7      241.25      232.85      8.56 o 
   4   8   7       67.79       77.76      6.10 o 
   5   8   7       21.11       28.61      4.30 o 
   6   8   7       49.92       65.36      6.55 o 
  -6   9   7        9.37        0.37      5.35 o 
  -5   9   7       38.88       34.86      6.80 o 
  -4   9   7      168.30      158.62     11.57 o 
  -3   9   7      196.68      178.43     15.56 o 
  -2   9   7      261.54      254.23      8.23 o 
  -1   9   7      109.40      104.64      4.74 o 
   0   9   7      104.19       95.78      4.35 o 
   1   9   7       26.82       27.60      2.18 o 
   2   9   7      134.77      123.92      5.75 o 
   3   9   7        8.66        7.06      2.48 o 
   4   9   7       16.89       23.64      3.98 o 
   5   9   7       93.92       94.19      6.62 o 
  -6  10   7       13.09        1.08      5.85 o 
  -5  10   7      101.83       94.01     10.28 o 
  -4  10   7      100.73       82.81      8.98 o 
  -3  10   7      186.62      167.65     10.92 o 
  -2  10   7      692.17      602.07     21.35 o 
  -1  10   7      236.19      207.23      7.21 o 
   0  10   7       90.17       92.66      3.68 o 
   1  10   7      323.44      310.63      8.66 o 
   2  10   7       84.59       89.51      5.01 o 
   3  10   7       44.00       48.29      4.40 o 
   4  10   7       55.27       52.81      5.10 o 
   5  10   7        3.72        4.55      2.84 o 
  -6  11   7       16.07       26.42      8.03 o 
  -5  11   7       52.14       40.30      7.78 o 
  -4  11   7      193.94      195.70     13.29 o 
  -3  11   7      189.73      170.81      8.24 o 
  -2  11   7      372.02      359.21     10.66 o 
  -1  11   7      856.60      847.64     29.03 o 
   0  11   7      498.91      478.50     10.14 o 
   1  11   7      761.42      798.41     18.72 o 
   2  11   7      323.62      309.46      9.99 o 
   3  11   7       27.20       30.93      3.94 o 
   4  11   7       10.64       14.70      3.51 o 
   5  11   7       17.99       24.76      4.47 o 
  -5  12   7       39.85       45.17      8.44 o 
  -4  12   7       94.14       89.66      6.49 o 
  -3  12   7      326.76      301.60     10.69 o 
  -2  12   7      464.39      430.39     12.75 o 
  -1  12   7      200.41      181.46     12.31 o 
   0  12   7      155.19      152.05      5.02 o 
   1  12   7       27.20       34.36      3.43 o 
   2  12   7       65.21       69.04      4.78 o 
   3  12   7       46.79       50.64      4.70 o 
   4  12   7        2.59        3.59      3.89 o 
   5  12   7       24.51       27.12      7.03 o 
  -5  13   7        4.23        5.49      4.93 o 
  -4  13   7        8.14        9.71      3.58 o 
  -3  13   7       11.48       14.44      3.12 o 
  -2  13   7      174.50      134.40      9.96 o 
  -1  13   7      103.18      103.50      5.45 o 
   0  13   7       37.59       42.44      3.73 o 
   1  13   7      473.55      462.43     12.87 o 
   2  13   7      115.15      109.51      6.00 o 
   3  13   7       68.10       68.30      5.89 o 
   4  13   7       21.68       19.03      4.27 o 
   5  13   7        4.40        5.59      3.81 o 
  -5  14   7       75.60       75.23     10.69 o 
  -4  14   7        4.28        5.30      4.41 o 
  -3  14   7      173.59      170.67     12.14 o 
  -2  14   7      280.76      251.97      9.49 o 
  -1  14   7      201.82      208.51      8.05 o 
   0  14   7      188.67      196.60      7.45 o 
   1  14   7      184.68      184.70      7.56 o 
   2  14   7       15.61       16.37      3.27 o 
   3  14   7      128.96      125.92      6.93 o 
   4  14   7       65.70       61.03      5.62 o 
   5  14   7        0.70       -1.36      5.48 o 
  -5  15   7       59.29       68.01     10.88 o 
  -4  15   7       27.42       30.88      4.88 o 
  -3  15   7        9.28       10.97      4.30 o 
  -2  15   7      157.29      151.75      7.47 o 
  -1  15   7      304.55      279.62     14.00 o 
   0  15   7       33.40       30.57      5.14 o 
   1  15   7       69.80       70.17      5.06 o 
   2  15   7       96.08       89.12     16.48 o 
   3  15   7       61.26       83.23      6.16 o 
   4  15   7       38.62       46.87      5.39 o 
  -5  16   7        6.93        6.80      6.17 o 
  -4  16   7       10.63        3.97      4.59 o 
  -3  16   7        0.71       -0.17      2.45 o 
  -2  16   7       27.69       27.71      4.01 o 
  -1  16   7       46.28       38.24      6.06 o 
   0  16   7      269.23      269.61     13.61 o 
   1  16   7        6.67        9.24      6.65 o 
   2  16   7        0.73        0.69      2.69 o 
   3  16   7        1.66       -0.60      2.94 o 
   4  16   7       22.21       28.27      5.02 o 
  -4  17   7       77.60       86.53      7.41 o 
  -3  17   7        2.37        3.53      3.08 o 
  -2  17   7      146.86      153.16     11.09 o 
  -1  17   7       62.54       72.07      7.90 o 
   0  17   7       28.58       34.11      5.95 o 
   1  17   7      158.89      161.76      7.81 o 
   2  17   7       90.21       94.40      6.29 o 
   3  17   7       32.48       36.29     12.34 o 
   4  17   7       34.94       43.13      5.91 o 
  -4  18   7       26.09       38.72      6.08 o 
  -3  18   7      133.59      138.90     11.84 o 
  -2  18   7       31.71       43.04      7.37 o 
  -1  18   7       12.44        5.09      4.55 o 
   0  18   7      103.34      110.74      9.45 o 
   1  18   7       12.96       15.36      3.86 o 
   2  18   7        8.50        6.04      3.78 o 
   3  18   7      116.50      109.94     10.69 o 
  -3  19   7       15.27       28.19      7.48 o 
  -2  19   7        8.20       11.09      5.48 o 
  -1  19   7       23.57       29.72      6.66 o 
   0  19   7       58.34       66.67      8.28 o 
   1  19   7       11.38       14.99      3.97 o 
   2  19   7        1.56        4.37      3.48 o 
   3  19   7       27.63       24.50     15.06 o 
  -3  20   7       64.73       58.75      9.59 o 
  -2  20   7       66.97       75.78      9.91 o 
  -1  20   7       12.70       14.16      5.81 o 
   0  20   7      171.64      176.20     12.69 o 
   2  20   7        4.90        5.98      4.03 o 
  -2  21   7       60.22       80.92     10.65 o 
  -1  21   7      125.49      142.25     12.19 o 
   0  21   7        2.39        0.73      5.53 o 
   1  21   7        2.04        0.83      5.28 o 
   2  21   7       77.82       84.94     10.86 o 
  -1 -21   8       14.46       12.76      3.14 o 
   0 -21   8       28.12       30.89      5.81 o 
   1 -21   8       40.62       49.42      5.80 o 
  -2 -20   8       24.69       20.43      7.50 o 
  -1 -20   8       67.37       79.08      8.06 o 
   0 -20   8       92.60      102.48      7.44 o 
   1 -20   8       10.45       11.65      5.17 o 
   2 -20   8       47.78       59.99      5.96 o 
  -3 -19   8        9.17       11.11      2.70 o 
  -2 -19   8       28.52       27.02      6.70 o 
  -1 -19   8       66.47       71.90      4.11 o 
   0 -19   8       70.02       77.95      4.10 o 
   1 -19   8       20.35       26.86      4.68 o 
   2 -19   8       29.06        6.72      2.90 o 
  -3 -18   8       53.79       77.61      4.47 o 
  -2 -18   8       39.58       44.99      3.82 o 
  -1 -18   8       76.61       83.33      4.17 o 
   0 -18   8       15.92       21.64      2.67 o 
   1 -18   8       36.79       42.06      4.52 o 
   2 -18   8      123.45       61.26      5.02 o 
   3 -18   8       22.61       23.91      6.86 o 
  -4 -17   8       24.52       27.99      3.32 o 
  -3 -17   8       35.16       37.87      3.45 o 
  -2 -17   8      154.08      164.17      5.50 o 
  -1 -17   8       46.83       51.70      3.38 o 
   0 -17   8      175.80      180.57      5.40 o 
   1 -17   8      114.38      129.66      5.23 o 
   2 -17   8       40.90       52.43      3.82 o 
   3 -17   8       25.98       32.50      6.96 o 
  -4 -16   8        6.62        8.68      2.59 o 
  -3 -16   8       35.96       34.59      3.07 o 
  -2 -16   8       36.74       40.24      3.07 o 
  -1 -16   8       20.28       25.05      2.49 o 
   0 -16   8      230.12      224.55      5.75 o 
   1 -16   8       31.23       34.13      6.28 o 
   2 -16   8       27.46       34.27      3.21 o 
   3 -16   8        5.73        9.25      5.37 o 
   4 -16   8       18.70       20.61      6.61 o 
  -5 -15   8       33.61       38.88      5.36 o 
  -4 -15   8       95.04      107.69      4.82 o 
  -3 -15   8       46.60       40.60      3.21 o 
  -2 -15   8       18.00       27.65      2.68 o 
  -1 -15   8      108.91      106.47      3.96 o 
   0 -15   8       55.88       61.35      2.85 o 
   1 -15   8       29.34       18.07      3.56 o 
   2 -15   8        3.60        7.51      2.14 o 
   3 -15   8      118.69      126.37     10.21 o 
   4 -15   8       13.91        8.35      5.30 o 
  -5 -14   8       32.36       39.25      5.17 o 
  -4 -14   8       93.95      103.14      4.54 o 
  -3 -14   8       81.73       82.71      3.97 o 
  -2 -14   8      180.70      158.82      4.94 o 
  -1 -14   8      347.27      374.91      7.71 o 
   0 -14   8        9.19        9.18      1.53 o 
   1 -14   8        2.38        2.27      1.56 o 
   2 -14   8       59.00       63.06      3.85 o 
   3 -14   8       37.51       42.57      6.77 o 
   4 -14   8       46.48       38.37      7.18 o 
  -5 -13   8       71.54       94.45      6.63 o 
  -4 -13   8       31.12       23.60      2.54 o 
  -3 -13   8       74.38       77.80      5.17 o 
  -2 -13   8       27.11       28.80      2.48 o 
  -1 -13   8       82.90       76.25      2.91 o 
   0 -13   8        0.83        2.18      1.18 o 
   1 -13   8       63.92       58.22      3.37 o 
   2 -13   8      133.46      142.22      6.22 o 
   3 -13   8      120.62      107.23      8.74 o 
   4 -13   8        2.52        1.95      4.87 o 
  -5 -12   8       22.56       25.18      3.10 o 
  -4 -12   8       74.57       63.31      3.76 o 
  -3 -12   8      104.61       95.20      3.92 o 
  -2 -12   8      171.36      160.61      4.67 o 
  -1 -12   8       68.81       75.94      2.84 o 
   0 -12   8      532.70      524.45      8.89 o 
   1 -12   8       39.81       36.88      2.70 o 
   2 -12   8        2.99        3.74      2.99 o 
   3 -12   8       47.43       50.17      6.68 o 
   4 -12   8       23.66       21.57      5.79 o 
   5 -12   8       16.41       18.39      6.36 o 
  -6 -11   8       20.96       27.88      4.85 o 
  -5 -11   8       74.80       72.82      6.34 o 
  -4 -11   8        1.81        0.37      1.39 o 
  -3 -11   8      190.39      187.94      5.88 o 
  -2 -11   8      285.31      264.18      5.45 o 
  -1 -11   8      146.86      146.62      3.74 o 
   0 -11   8      253.21      237.36      5.89 o 
   1 -11   8       58.90       70.37      4.15 o 
   2 -11   8       77.77       88.38      7.30 o 
   3 -11   8        6.62       14.23      4.50 o 
   4 -11   8       53.37       52.77      7.39 o 
   5 -11   8        6.89        3.15      5.07 o 
  -6 -10   8       33.82       25.98      5.87 o 
  -5 -10   8       28.51       27.35      3.05 o 
  -4 -10   8       85.71       68.21      3.68 o 
  -3 -10   8      298.20      269.52      6.49 o 
  -2 -10   8     1140.16     1092.33     14.53 o 
  -1 -10   8      341.16      329.05      5.88 o 
   0 -10   8     2027.13     2063.85     31.42 o 
   1 -10   8      224.80      211.92     10.31 o 
   2 -10   8      151.65      148.72      9.14 o 
   3 -10   8       38.45       36.06      5.64 o 
   4 -10   8       60.93       45.72      6.33 o 
   5 -10   8       45.46       60.93      8.15 o 
  -6  -9   8        0.10        1.43      2.36 o 
  -5  -9   8       38.74       41.57      4.43 o 
  -4  -9   8      257.95      233.36      6.30 o 
  -3  -9   8      383.66      374.91      6.98 o 
  -2  -9   8      529.22      509.62      8.13 o 
  -1  -9   8      319.77      327.73      7.02 o 
   0  -9   8     1195.97     1187.33     19.24 o 
   1  -9   8      616.55      607.03     11.07 o 
   2  -9   8       29.85       32.86      4.68 o 
   3  -9   8        4.55        6.54      3.76 o 
   4  -9   8       95.50       78.79      7.67 o 
   5  -9   8       15.10       20.84      5.99 o 
  -6  -8   8        2.26        0.81      2.32 o 
  -5  -8   8       91.55       88.26      4.31 o 
  -4  -8   8      198.95      177.95      5.30 o 
  -3  -8   8      363.50      343.77      6.56 o 
  -2  -8   8      448.22      421.03      7.04 o 
  -1  -8   8      280.44      286.95      5.78 o 
   0  -8   8      534.05      508.51      8.92 o 
   1  -8   8       79.82       78.47      3.11 o 
   2  -8   8      173.22      171.01      9.68 o 
   3  -8   8      246.02      239.40     12.30 o 
   4  -8   8        6.86        1.21      3.31 o 
   5  -8   8      111.85      116.02      9.75 o 
  -6  -7   8        4.47        3.61      2.20 o 
  -5  -7   8       56.43       52.41      3.60 o 
  -4  -7   8       32.99       35.21      2.50 o 
  -3  -7   8       28.57       31.11      2.14 o 
  -2  -7   8      209.29      190.04      4.74 o 
  -1  -7   8      270.86      271.21      5.20 o 
   0  -7   8      153.25      154.34      3.35 o 
   1  -7   8      471.02      447.44      8.53 o 
   2  -7   8      230.13      221.44     11.06 o 
   3  -7   8        0.77        1.83      2.64 o 
   4  -7   8       44.94       38.31      5.76 o 
   5  -7   8       15.82       17.86      5.17 o 
   6  -7   8        4.50        6.31      5.37 o 
  -6  -6   8        8.23        5.12      2.30 o 
  -5  -6   8       31.06       30.59      2.92 o 
  -4  -6   8       23.97       31.25      2.34 o 
  -3  -6   8      429.07      424.34      7.43 o 
  -2  -6   8      221.98      193.71      4.78 o 
  -1  -6   8        0.44        0.22      0.73 o 
   0  -6   8      844.98      814.65     14.24 o 
   1  -6   8       40.72       39.04      2.87 o 
   2  -6   8      169.94      168.71      9.20 o 
   3  -6   8      146.31      137.18      8.83 o 
   4  -6   8       80.14       63.03      6.79 o 
   5  -6   8        6.70        6.10      4.06 o 
   6  -6   8       18.42       16.91      6.22 o 
  -6  -5   8       62.27       72.69      4.53 o 
  -5  -5   8       23.72       22.63      2.39 o 
  -4  -5   8       93.72       95.52      3.54 o 
  -3  -5   8      305.01      290.43      6.50 o 
  -2  -5   8      437.96      409.49      6.83 o 
  -1  -5   8      171.96      157.69      3.50 o 
   0  -5   8      191.44      179.00      3.55 o 
   1  -5   8      606.45      607.83     10.42 o 
   2  -5   8        9.53        6.70      2.84 o 
   3  -5   8      249.25      232.70     11.82 o 
   4  -5   8      167.99      161.07     10.03 o 
   5  -5   8        3.41        5.49      3.90 o 
   6  -5   8       10.63       17.28      6.33 o 
  -6  -4   8      109.15      122.78      6.15 o 
  -5  -4   8      363.76      363.04      7.66 o 
  -4  -4   8       16.69       16.60      2.48 o 
  -3  -4   8       84.71       88.47      3.28 o 
  -2  -4   8       35.84       38.42      2.15 o 
  -1  -4   8      271.02      260.57      6.13 o 
   0  -4   8     1201.76     1190.38     14.38 o 
   1  -4   8      310.50      287.50     12.37 o 
   2  -4   8      382.20      379.85     14.94 o 
   3  -4   8       38.31       41.84      5.17 o 
   4  -4   8      161.62      169.95     10.26 o 
   5  -4   8       62.26       62.08      7.09 o 
   6  -4   8       19.29       27.17      6.38 o 
  -6  -3   8      103.19      105.17      4.62 o 
  -5  -3   8       71.91       79.00      6.26 o 
  -4  -3   8       65.94       60.17      3.13 o 
  -3  -3   8      166.27      157.76      4.14 o 
  -2  -3   8      751.32      744.00     10.55 o 
  -1  -3   8       36.45       35.01      2.24 o 
   0  -3   8      151.07      141.79      3.03 o 
   1  -3   8      210.57      205.41      4.76 o 
   2  -3   8      320.27      318.84     13.20 o 
   3  -3   8      500.14      470.82     18.32 o 
   4  -3   8       64.38       61.05      6.31 o 
   5  -3   8       15.44       20.89      4.93 o 
   6  -3   8        7.24        6.91      4.89 o 
  -6  -2   8       42.29       39.98      5.20 o 
  -5  -2   8       52.18       53.14      3.20 o 
  -4  -2   8      396.23      391.68      7.49 o 
  -3  -2   8      756.21      716.40     10.68 o 
  -2  -2   8      426.82      405.45      7.67 o 
  -1  -2   8      223.59      218.67      5.44 o 
   0  -2   8      216.83      211.19      3.41 o 
   1  -2   8      189.12      176.97      4.07 o 
   2  -2   8       68.36       71.82      5.33 o 
   3  -2   8      132.28      133.58      8.05 o 
   4  -2   8      132.25      130.14      8.61 o 
   5  -2   8       98.16      106.54      8.56 o 
   6  -2   8       44.90       51.09      7.04 o 
  -6  -1   8       68.09       76.87      5.22 o 
  -5  -1   8      383.71      385.72     10.34 o 
  -4  -1   8      197.46      203.24      5.15 o 
  -3  -1   8      697.39      680.33     10.36 o 
  -2  -1   8      197.93      183.98      4.10 o 
  -1  -1   8       53.82       52.09      2.14 o 
   0  -1   8      528.73      570.65      8.66 o 
   1  -1   8      450.11      475.57      8.34 o 
   2  -1   8        1.85        2.85      2.04 o 
   3  -1   8       58.87       52.76      5.37 o 
   4  -1   8      260.55      271.61     12.83 o 
   5  -1   8        6.85       14.60      4.36 o 
  -6   0   8        0.80        0.77      2.24 o 
  -5   0   8      110.39      122.58      5.65 o 
  -4   0   8      142.56      135.57      5.37 o 
  -3   0   8      101.59       96.81      7.92 o 
  -2   0   8      589.36      575.94     29.97 o 
  -1   0   8        5.75        8.03      1.37 o 
   0   0   8     1052.04     1119.18     15.34 o 
   1   0   8      194.22      234.58      4.27 o 
   2   0   8       13.08       20.33      3.26 o 
   3   0   8      191.95      186.00      6.93 o 
   4   0   8       41.86       43.38      4.05 o 
   5   0   8      152.43      160.86     11.92 o 
   6   0   8        9.71        0.27      5.00 o 
  -6   1   8       66.03       69.12      5.09 o 
  -5   1   8      381.94      373.44     19.35 o 
  -4   1   8      197.94      208.22     12.72 o 
  -3   1   8      695.70      706.08     25.39 o 
  -2   1   8      208.53      173.53      9.45 o 
  -1   1   8       50.91       52.50      2.50 o 
   0   1   8      529.46      566.00      8.68 o 
   1   1   8      467.98      497.88      7.46 o 
   2   1   8        1.85        2.25      1.20 o 
   3   1   8       56.55       54.46      3.28 o 
   4   1   8      260.60      271.38      7.89 o 
   5   1   8        6.78        9.01      2.98 o 
   6   1   8        3.33       -0.02      5.12 o 
  -6   2   8       43.05       48.15      4.50 o 
  -5   2   8       50.31       43.86      7.32 o 
  -4   2   8      389.86      384.64     18.47 o 
  -3   2   8      756.84      714.29     26.12 o 
  -2   2   8      435.28      417.81     16.41 o 
  -1   2   8      238.30      222.15      6.04 o 
   0   2   8      220.00      219.53      6.23 o 
   1   2   8      183.97      181.75      4.80 o 
   2   2   8       65.31       60.63      3.32 o 
   3   2   8      129.84      123.30      4.71 o 
   4   2   8      135.16      126.13      5.25 o 
   5   2   8       98.52      110.66      6.99 o 
   6   2   8       45.09       48.84      8.59 o 
  -6   3   8      100.98      105.30     11.70 o 
  -5   3   8       69.81       77.64      9.29 o 
  -4   3   8       68.62       69.01      7.80 o 
  -3   3   8      170.24      159.70     10.35 o 
  -2   3   8      752.20      790.45     26.12 o 
  -1   3   8       37.12       36.56      2.41 o 
   0   3   8      153.49      155.76      3.97 o 
   1   3   8      211.98      210.64      5.31 o 
   2   3   8      321.45      320.85     13.49 o 
   3   3   8      496.22      505.50     10.87 o 
   4   3   8       63.49       64.52      3.90 o 
   5   3   8       14.76       16.96      3.90 o 
   6   3   8        7.66        1.21      3.65 o 
  -6   4   8      107.82      114.34     12.30 o 
  -5   4   8      367.91      352.40     19.12 o 
  -4   4   8       15.24       16.94      4.86 o 
  -3   4   8       85.37       96.63      8.13 o 
  -2   4   8       36.59       42.74      5.02 o 
  -1   4   8      268.44      259.97      8.75 o 
   0   4   8     1208.55     1203.65     19.61 o 
   1   4   8      309.00      293.18      6.65 o 
   2   4   8      380.41      381.45      8.51 o 
   3   4   8       36.59       39.38      2.96 o 
   4   4   8      158.45      164.64      7.79 o 
   5   4   8       62.35       62.36      6.65 o 
   6   4   8       19.70       10.61     12.59 o 
  -6   5   8       60.88       46.70      9.25 o 
  -5   5   8       24.98       26.46      6.52 o 
  -4   5   8       94.55       99.19      9.46 o 
  -3   5   8      306.22      292.49     14.73 o 
  -2   5   8      437.76      425.99     10.81 o 
  -1   5   8      171.80      160.75      5.41 o 
   0   5   8      199.46      181.79      5.23 o 
   1   5   8      612.31      594.28     26.59 o 
   2   5   8        9.97        9.68      1.71 o 
   3   5   8      247.83      248.20      6.90 o 
   4   5   8      165.47      154.59      7.55 o 
   5   5   8        3.25        1.12      2.93 o 
   6   5   8       11.02        6.43      6.18 o 
  -6   6   8        8.94        7.07      6.29 o 
  -5   6   8       30.90       28.03      6.79 o 
  -4   6   8       24.88       33.46      6.34 o 
  -3   6   8      430.93      409.91     18.71 o 
  -2   6   8      225.30      199.54      6.69 o 
  -1   6   8        0.66        0.59      1.19 o 
   0   6   8      839.04      843.35     14.48 o 
   1   6   8       42.84       45.38      3.13 o 
   2   6   8      168.50      173.24     10.06 o 
   3   6   8      149.66      135.75      6.39 o 
   4   6   8       81.63       75.60      5.74 o 
   5   6   8        6.39        3.43      3.13 o 
   6   6   8       18.16       16.29      6.80 o 
  -6   7   8        4.65        2.68      5.76 o 
  -5   7   8       55.59       51.71      8.26 o 
  -4   7   8       33.44       40.71      6.56 o 
  -3   7   8       27.56       27.98      5.21 o 
  -2   7   8      208.12      190.84      6.74 o 
  -1   7   8      273.33      275.61      8.09 o 
   0   7   8      157.58      153.55      4.44 o 
   1   7   8      472.34      437.57     11.32 o 
   2   7   8      232.49      236.53      6.35 o 
   3   7   8        0.99       -0.08      2.09 o 
   4   7   8       46.40       48.43      6.18 o 
   5   7   8       15.40       15.34      3.88 o 
  -6   8   8        2.43        0.76      6.38 o 
  -5   8   8       93.80       75.85      9.87 o 
  -4   8   8      193.19      159.97     11.86 o 
  -3   8   8      361.00      330.82     16.64 o 
  -2   8   8      442.28      418.66     12.71 o 
  -1   8   8      288.42      278.16     11.88 o 
   0   8   8      543.59      505.11     10.07 o 
   1   8   8       80.05       78.93      3.41 o 
   2   8   8      171.11      175.07      6.90 o 
   3   8   8      238.68      237.98      8.94 o 
   4   8   8        6.54        5.80      2.81 o 
   5   8   8      112.20      108.79     10.56 o 
  -6   9   8        0.11        4.34      6.65 o 
  -5   9   8       40.15       40.09      7.60 o 
  -4   9   8      258.13      240.44     14.89 o 
  -3   9   8      387.75      361.32     17.85 o 
  -2   9   8      525.99      513.16     22.03 o 
  -1   9   8      309.69      327.62      9.54 o 
   0   9   8     1198.42     1163.33     36.22 o 
   1   9   8      606.81      592.42     11.84 o 
   2   9   8       31.76       31.90      4.04 o 
   3   9   8        5.27        5.25      2.38 o 
   4   9   8       96.60       94.69      6.34 o 
   5   9   8       15.53       13.81      5.36 o 
  -6  10   8       33.39        0.87      6.01 o 
  -5  10   8       29.51       28.03      6.91 o 
  -4  10   8       82.89       76.52      8.90 o 
  -3  10   8      289.68      265.11     14.96 o 
  -2  10   8     1138.37     1088.99     34.13 o 
  -1  10   8      349.85      334.40     11.37 o 
   0  10   8     2038.99     2038.20     59.38 o 
   1  10   8      227.52      226.76      7.74 o 
   2  10   8      149.08      145.94      6.51 o 
   3  10   8       36.57       38.93      4.22 o 
   4  10   8       59.76       52.25      5.21 o 
   5  10   8       44.95       52.44      8.86 o 
  -5  11   8       75.46       93.59     10.88 o 
  -4  11   8        1.76        3.26      3.15 o 
  -3  11   8      191.19      179.96      7.95 o 
  -2  11   8      278.22      274.67      9.34 o 
  -1  11   8      146.92      131.52      6.05 o 
   0  11   8      262.48      254.29      8.21 o 
   1  11   8       52.94       56.42      4.13 o 
   2  11   8       77.68       87.41      5.22 o 
   3  11   8        7.73        9.93      3.00 o 
   4  11   8       53.84       59.25      5.44 o 
   5  11   8        6.90        5.65      4.82 o 
  -5  12   8       23.56       31.37      7.92 o 
  -4  12   8       73.37       72.18      9.02 o 
  -3  12   8      108.23       94.49      6.04 o 
  -2  12   8      170.72      164.96      7.28 o 
  -1  12   8       71.19       83.29      7.25 o 
   0  12   8      525.36      503.64     15.75 o 
   1  12   8       42.59       41.17      3.77 o 
   2  12   8        3.54        6.01      2.43 o 
   3  12   8       48.08       51.34      4.88 o 
   4  12   8       22.75       22.07      4.13 o 
   5  12   8       15.85       17.50     11.16 o 
  -5  13   8       72.22      106.68     12.28 o 
  -4  13   8       28.84       21.78      6.20 o 
  -3  13   8       75.33       74.94      5.67 o 
  -2  13   8       27.89       22.64      4.82 o 
  -1  13   8       85.00       67.96      8.06 o 
   0  13   8        0.81        1.98      3.01 o 
   1  13   8       63.98       66.09      4.66 o 
   2  13   8      133.89      140.52      6.86 o 
   3  13   8      119.29      115.64     10.21 o 
   4  13   8        2.44        1.91      3.05 o 
   5  13   8        4.64        7.58      6.84 o 
  -5  14   8       33.53       30.46      8.38 o 
  -4  14   8       94.12      100.32     10.24 o 
  -3  14   8       81.66       80.79      5.96 o 
  -2  14   8      180.84      159.54     11.08 o 
  -1  14   8      341.80      379.71     11.80 o 
   0  14   8        7.79        6.27      3.72 o 
   1  14   8        2.59        5.44      2.54 o 
   2  14   8       61.28       78.05      5.55 o 
   3  14   8       36.38       39.47      4.81 o 
   4  14   8       45.37       47.85      8.28 o 
  -5  15   8       32.27       32.96      9.18 o 
  -4  15   8       96.72       96.49     10.92 o 
  -3  15   8       47.03       54.45      5.38 o 
  -2  15   8       17.86       22.48      3.80 o 
  -1  15   8      111.52      101.01      8.38 o 
   0  15   8       58.60       58.67      6.61 o 
   1  15   8       27.11       31.80      3.80 o 
   2  15   8        3.95        3.01      2.83 o 
   3  15   8      118.48      143.79      7.82 o 
   4  15   8       13.11        6.65      5.48 o 
  -4  16   8        6.62        5.55      4.75 o 
  -3  16   8       37.33       55.73      8.08 o 
  -2  16   8       37.99       48.66      6.86 o 
  -1  16   8       20.96       25.66      5.28 o 
   0  16   8      229.08      208.31     12.32 o 
   1  16   8       31.70       33.21      5.92 o 
   2  16   8       27.70       29.42      4.43 o 
   3  16   8        5.88        6.95      3.74 o 
   4  16   8       18.78       22.06      7.78 o 
  -4  17   8       24.57       26.46      7.55 o 
  -3  17   8       33.82       39.03      5.23 o 
  -2  17   8      154.95      158.43     11.70 o 
  -1  17   8       48.05       56.55      7.28 o 
   0  17   8      177.81      185.33     11.80 o 
   1  17   8      112.50      105.71      9.16 o 
   2  17   8       41.08       40.69      5.13 o 
   3  17   8       27.45       25.13      9.96 o 
  -3  18   8       53.99       59.61      8.84 o 
  -2  18   8       39.03       47.74      7.53 o 
  -1  18   8       76.59       87.45      9.25 o 
   0  18   8       17.23       16.46      5.35 o 
   1  18   8       35.87       55.54      7.73 o 
   3  18   8       21.67       12.89     14.23 o 
  -3  19   8        9.73       10.79      6.96 o 
  -2  19   8       27.90       43.28      8.20 o 
  -1  19   8       66.30       77.99      9.39 o 
   0  19   8       69.26       64.79      8.45 o 
   1  19   8       20.57       22.97      6.80 o 
   2  19   8       28.93       27.34     12.58 o 
  -2  20   8       24.65       34.95      8.26 o 
  -1  20   8       69.07       89.46     10.31 o 
   0  20   8       92.36       99.73     10.30 o 
   1  20   8       10.78       10.60      6.31 o 
  -1  21   8       14.32       12.37      6.59 o 
   0  21   8       29.61       17.58      6.80 o 
  -2 -20   9        4.84        9.67      4.24 o 
  -1 -20   9       51.04       59.27      4.08 o 
   0 -20   9        3.71        7.16      3.86 o 
   1 -20   9       19.62       26.88      4.98 o 
  -2 -19   9      114.35      124.94      7.60 o 
  -1 -19   9       16.75       26.38      3.09 o 
   0 -19   9       12.37        9.61      3.75 o 
   1 -19   9       49.72       57.28      5.51 o 
   2 -19   9        0.85        4.86      5.95 o 
  -3 -18   9       29.03       16.45      9.83 o 
  -2 -18   9        4.03        1.68      2.10 o 
  -1 -18   9        5.05        5.67      2.21 o 
   0 -18   9       42.32       45.55      5.06 o 
   1 -18   9        7.97        8.91      3.40 o 
   2 -18   9       20.74       24.90      6.50 o 
  -3 -17   9       16.53       12.12      3.88 o 
  -2 -17   9       48.55       44.22      3.44 o 
  -1 -17   9       15.46       20.64      2.62 o 
   0 -17   9      188.75      204.01      8.36 o 
   1 -17   9       35.79       37.16      6.74 o 
   2 -17   9        3.05        3.07      4.98 o 
   3 -17   9       28.06       32.61      7.14 o 
  -4 -16   9       46.87       44.97      3.99 o 
  -3 -16   9       44.09       51.85      7.35 o 
  -2 -16   9        7.49       10.07      2.30 o 
  -1 -16   9      111.15      109.41      4.36 o 
   0 -16   9      289.87      312.90     10.11 o 
   1 -16   9        4.55        1.63      1.92 o 
   2 -16   9       71.09       76.96      8.20 o 
   3 -16   9       94.98      113.03     10.44 o 
  -4 -15   9        8.60       11.24      2.62 o 
  -3 -15   9       40.98       36.18      3.31 o 
  -2 -15   9       38.49       39.62      3.15 o 
  -1 -15   9       64.45       76.70      3.75 o 
   0 -15   9      125.46      133.64      5.27 o 
   1 -15   9      102.74      102.80      5.76 o 
   2 -15   9       12.79       17.26      5.42 o 
   3 -15   9       26.68       29.03      6.57 o 
  -4 -14   9       18.27       20.77      2.74 o 
  -3 -14   9       39.37       33.79      3.16 o 
  -2 -14   9       80.13       74.19      3.80 o 
  -1 -14   9       86.55       96.38      3.39 o 
   0 -14   9       52.11       51.29      3.45 o 
   1 -14   9       10.47        9.95      2.27 o 
   2 -14   9        4.67        0.48      3.90 o 
   3 -14   9       17.25       19.03      5.64 o 
   4 -14   9       27.88       16.94      6.20 o 
  -5 -13   9       23.29       24.49      3.35 o 
  -4 -13   9        6.80       12.22      2.28 o 
  -3 -13   9      178.44      185.66      5.70 o 
  -2 -13   9      195.23      195.74      5.51 o 
  -1 -13   9       77.29       79.68      3.10 o 
   0 -13   9      282.42      283.10      6.20 o 
   1 -13   9      216.62      217.42      6.33 o 
   2 -13   9       54.39       61.62      7.07 o 
   3 -13   9        3.41        3.31      4.36 o 
   4 -13   9       30.65       14.58      6.08 o 
  -5 -12   9        4.99        6.37      2.47 o 
  -4 -12   9       93.18       91.75      4.29 o 
  -3 -12   9       63.55       60.96      3.58 o 
  -2 -12   9       26.75       26.46      2.14 o 
  -1 -12   9       30.31       35.38      2.26 o 
   0 -12   9       36.68       38.37      3.12 o 
   1 -12   9      134.07      142.89      4.98 o 
   2 -12   9      118.86      126.33      9.20 o 
   3 -12   9       95.82       90.36      8.22 o 
   4 -12   9       30.97       20.22      6.24 o 
  -5 -11   9       13.69       19.69      2.94 o 
  -4 -11   9       52.86       47.09      3.46 o 
  -3 -11   9       34.17       39.57      3.02 o 
  -2 -11   9       11.96       11.50      1.66 o 
  -1 -11   9       53.34       63.99      2.69 o 
   0 -11   9      110.64      117.21      4.27 o 
   1 -11   9       47.53       47.76      2.97 o 
   2 -11   9       49.60       53.20      6.40 o 
   3 -11   9       52.84       51.60      6.75 o 
   4 -11   9        8.84        5.95      4.91 o 
  -5 -10   9        2.89        5.55      2.26 o 
  -4 -10   9       45.16       42.81      3.28 o 
  -3 -10   9       77.42       77.47      3.26 o 
  -2 -10   9       26.04       26.06      2.00 o 
  -1 -10   9      550.08      535.79      9.28 o 
   0 -10   9      260.67      238.61      4.80 o 
   1 -10   9      103.89      108.48      5.64 o 
   2 -10   9       90.14       94.95      7.80 o 
   3 -10   9       83.06       77.87      7.67 o 
   4 -10   9        2.04        1.15      3.77 o 
   5 -10   9        5.50        7.76      5.30 o 
  -6  -9   9       18.52       28.10      4.87 o 
  -5  -9   9      105.56      119.73     17.98 o 
  -4  -9   9      118.84      108.51      5.38 o 
  -3  -9   9      147.38      159.17      5.70 o 
  -2  -9   9      249.95      239.21      5.14 o 
  -1  -9   9       48.23       40.29      2.19 o 
   0  -9   9      123.75      124.83      3.82 o 
   1  -9   9      494.75      453.52      9.26 o 
   2  -9   9       24.24       25.00      4.64 o 
   3  -9   9       59.82       53.45      6.68 o 
   4  -9   9       22.22       19.78      5.25 o 
   5  -9   9       25.52       28.32      6.54 o 
  -6  -8   9       27.89       20.30      7.02 o 
  -5  -8   9        0.40        1.06      1.85 o 
  -4  -8   9       33.09       30.20      2.73 o 
  -3  -8   9        8.46        6.00      1.45 o 
  -2  -8   9      266.27      267.26      8.36 o 
  -1  -8   9       79.18       81.43      2.77 o 
   0  -8   9      160.64      160.92      4.73 o 
   1  -8   9       47.08       46.87      2.63 o 
   2  -8   9      286.76      295.71     13.61 o 
   3  -8   9      138.51      124.26      8.65 o 
   4  -8   9       61.03       69.56      7.60 o 
   5  -8   9        1.55       -0.30      4.20 o 
  -6  -7   9        9.27        8.16      2.74 o 
  -5  -7   9      137.51      130.91      6.88 o 
  -4  -7   9       10.37       11.51      1.84 o 
  -3  -7   9      102.04       85.48      3.19 o 
  -2  -7   9      213.31      200.25      5.49 o 
  -1  -7   9       23.30       28.86      1.84 o 
   0  -7   9      760.48      745.13     10.24 o 
   1  -7   9      475.86      467.07      9.01 o 
   2  -7   9      322.72      334.20     14.76 o 
   3  -7   9       15.21       11.43      3.65 o 
   4  -7   9       18.88       16.25      4.64 o 
   5  -7   9        7.87        6.31      4.64 o 
  -6  -6   9       12.15        9.42      2.75 o 
  -5  -6   9       40.92       40.01      3.44 o 
  -4  -6   9      166.91      162.59      4.76 o 
  -3  -6   9      325.22      291.17      6.72 o 
  -2  -6   9      170.83      159.32      4.16 o 
  -1  -6   9      624.21      614.53     11.59 o 
   0  -6   9      697.46      646.27      8.87 o 
   1  -6   9       20.13       20.32      1.84 o 
   2  -6   9      136.67      118.25      7.76 o 
   3  -6   9       71.24       71.66      6.84 o 
   4  -6   9       14.21       21.07      4.82 o 
   5  -6   9       18.59       23.39      5.95 o 
  -6  -5   9        4.22        7.84      2.62 o 
  -5  -5   9       42.22       48.89      3.30 o 
  -4  -5   9       91.46       97.50      4.12 o 
  -3  -5   9      126.59      126.79      3.84 o 
  -2  -5   9       28.88       26.97      1.89 o 
  -1  -5   9       44.81       47.00      2.76 o 
   0  -5   9      337.90      305.19      5.12 o 
   1  -5   9      240.39      247.50      5.61 o 
   2  -5   9      137.81      120.34      7.99 o 
   3  -5   9      318.19      313.47     14.41 o 
   4  -5   9       38.46       34.06      5.71 o 
   5  -5   9       10.60       15.01      4.93 o 
  -6  -4   9       84.29      110.02      7.26 o 
  -5  -4   9       52.29       54.52      3.79 o 
  -4  -4   9      175.28      157.10      4.66 o 
  -3  -4   9      188.92      185.82      4.68 o 
  -2  -4   9      161.22      156.16      3.93 o 
  -1  -4   9      580.72      557.09     10.77 o 
   0  -4   9       20.10       21.18      2.42 o 
   1  -4   9       90.80       84.05      6.20 o 
   2  -4   9      528.72      514.87     18.75 o 
   3  -4   9      152.35      137.50      8.95 o 
   4  -4   9        9.92        7.27      3.77 o 
   5  -4   9       33.53       29.72      5.88 o 
  -6  -3   9        6.30        7.55      2.86 o 
  -5  -3   9      222.37      234.08      6.20 o 
  -4  -3   9        3.40        4.76      1.54 o 
  -3  -3   9      477.77      481.45      8.30 o 
  -2  -3   9      589.26      574.34      8.85 o 
  -1  -3   9      425.35      396.31     20.17 o 
   0  -3   9       96.19       87.38      2.39 o 
   1  -3   9      457.68      448.06     16.68 o 
   2  -3   9      104.80       89.33      6.72 o 
   3  -3   9       19.71       18.54      4.09 o 
   4  -3   9      151.92      155.61      9.92 o 
   5  -3   9       62.76       70.16      7.51 o 
   6  -3   9        4.00        8.22      5.95 o 
  -6  -2   9        1.02        4.23      2.54 o 
  -5  -2   9       14.71       17.47      2.31 o 
  -4  -2   9      182.89      179.29      4.99 o 
  -3  -2   9      194.65      180.32      4.61 o 
  -2  -2   9       47.89       49.52      2.37 o 
  -1  -2   9        3.95        5.08      1.08 o 
   0  -2   9      308.40      309.68      5.62 o 
   1  -2   9       23.02       17.33      3.35 o 
   2  -2   9      159.54      147.32      8.36 o 
   3  -2   9       58.68       43.08      5.28 o 
   4  -2   9      157.96      155.17      9.71 o 
   5  -2   9       32.06       40.39      6.42 o 
   6  -2   9       39.50       34.49      6.84 o 
  -6  -1   9       41.89       45.67      4.52 o 
  -5  -1   9        5.37        6.90      2.17 o 
  -4  -1   9      317.56      322.85      9.06 o 
  -3  -1   9       67.38       66.61      2.98 o 
  -2  -1   9      283.62      276.51      7.97 o 
  -1  -1   9      114.50      112.30      3.93 o 
   0  -1   9       76.50       82.99      2.60 o 
   1  -1   9      418.14      434.66     11.10 o 
   2  -1   9       24.95       29.68      4.16 o 
   3  -1   9       62.14       66.45      6.06 o 
   4  -1   9       26.98       31.38      5.21 o 
   5  -1   9       59.12       58.41      6.91 o 
  -6   0   9        0.27        0.87      2.31 o 
  -5   0   9        0.01        1.70      1.85 o 
  -4   0   9      109.92      105.51      4.92 o 
  -3   0   9       14.77       16.56      2.41 o 
  -2   0   9      354.78      322.74      7.86 o 
  -1   0   9      661.73      716.08     12.98 o 
   0   0   9     1170.67     1183.47     16.32 o 
   1   0   9        1.63        0.07      1.35 o 
   2   0   9      534.27      531.62     13.52 o 
   3   0   9      238.33      238.24      8.37 o 
   4   0   9       31.00       22.72      3.52 o 
   5   0   9       11.89       12.04      3.48 o 
  -6   1   9       41.37       50.63      5.73 o 
  -5   1   9        4.42        4.42      2.02 o 
  -4   1   9      314.62      343.77     17.24 o 
  -3   1   9       64.54       69.33      7.27 o 
  -2   1   9      286.27      271.52     13.03 o 
  -1   1   9      110.21      108.18      3.90 o 
   0   1   9       80.35       83.55      2.65 o 
   1   1   9      408.60      431.49     11.05 o 
   2   1   9       25.78       21.39      2.71 o 
   3   1   9       60.40       64.28      3.61 o 
   4   1   9       27.29       27.55      3.07 o 
   5   1   9       58.77       62.97      5.47 o 
  -6   2   9        0.96        0.70      2.40 o 
  -5   2   9       14.56       10.95      5.37 o 
  -4   2   9      186.31      189.10     12.60 o 
  -3   2   9      199.18      203.10     11.98 o 
  -2   2   9       46.30       45.76      5.26 o 
  -1   2   9        4.64       10.49      2.85 o 
   0   2   9      304.01      308.10      7.84 o 
   1   2   9       21.10       21.31      1.92 o 
   2   2   9      159.47      151.68     11.52 o 
   3   2   9       59.80       57.63      3.43 o 
   4   2   9      157.73      146.09      5.74 o 
   5   2   9       32.66       40.95      5.09 o 
  -6   3   9        5.50        6.66      6.47 o 
  -5   3   9      228.89      239.09     15.59 o 
  -4   3   9        3.11        1.74      3.67 o 
  -3   3   9      480.08      506.81     20.84 o 
  -2   3   9      586.00      589.66     21.74 o 
  -1   3   9      432.47      416.98     16.04 o 
   0   3   9       92.33       73.80      7.89 o 
   1   3   9      453.11      435.73     18.70 o 
   2   3   9      102.59       95.43      4.74 o 
   3   3   9       18.63       17.28      2.35 o 
   4   3   9      152.56      159.01      6.01 o 
   5   3   9       62.19       61.05      5.75 o 
  -6   4   9       84.92       94.97     11.78 o 
  -5   4   9       53.21       63.32      8.93 o 
  -4   4   9      169.27      143.08     11.38 o 
  -3   4   9      196.20      193.64     11.89 o 
  -2   4   9      162.19      159.79      9.60 o 
  -1   4   9      585.40      557.60     13.05 o 
   0   4   9       21.68       20.91      2.17 o 
   1   4   9       90.33       79.52      3.31 o 
   2   4   9      522.32      484.09     10.39 o 
   3   4   9      147.08      137.34      5.12 o 
   4   4   9        9.11        9.13      3.16 o 
   5   4   9       32.88       34.13      4.87 o 
  -6   5   9        4.18        1.95      6.27 o 
  -5   5   9       43.21       48.01      8.36 o 
  -4   5   9       89.63       74.00      8.81 o 
  -3   5   9      126.29      135.02      9.85 o 
  -2   5   9       27.73       25.18      4.59 o 
  -1   5   9       46.46       46.24      3.13 o 
   0   5   9      344.54      301.66     19.87 o 
   1   5   9      243.09      250.84      6.19 o 
   2   5   9      137.23      127.30      4.55 o 
   3   5   9      314.19      316.28      8.22 o 
   4   5   9       38.37       41.52      4.65 o 
   5   5   9       11.12        7.26      3.55 o 
  -6   6   9       13.12        7.97      6.70 o 
  -5   6   9       40.96       48.20      8.40 o 
  -4   6   9      164.39      143.29     11.27 o 
  -3   6   9      318.29      309.64     15.77 o 
  -2   6   9      170.40      180.07     10.70 o 
  -1   6   9      632.02      601.02     15.78 o 
   0   6   9      695.55      635.94     41.03 o 
   1   6   9       19.98       19.92      2.03 o 
   2   6   9      139.19      119.03      5.59 o 
   3   6   9       75.74       74.08      5.09 o 
   4   6   9       14.55       20.72      3.80 o 
   5   6   9       18.61       16.13      4.23 o 
  -6   7   9        9.56        2.53      6.15 o 
  -5   7   9      136.64      138.15     12.30 o 
  -4   7   9       10.99       13.01      4.82 o 
  -3   7   9      102.81       96.35      8.58 o 
  -2   7   9      211.50      210.63     11.75 o 
  -1   7   9       22.33       29.54      2.79 o 
   0   7   9      751.91      726.34     17.65 o 
   1   7   9      471.19      454.54     11.93 o 
   2   7   9      325.76      337.46      8.20 o 
   3   7   9       14.88       17.41      3.17 o 
   4   7   9       19.06       19.21      4.02 o 
   5   7   9        7.31        3.96      3.59 o 
  -6   8   9       28.32        1.51      6.15 o 
  -5   8   9        0.48        2.48      5.07 o 
  -4   8   9       33.19       37.09      6.82 o 
  -3   8   9        8.54        7.21      3.47 o 
  -2   8   9      269.53      258.23     13.77 o 
  -1   8   9       80.14       81.62      4.41 o 
   0   8   9      158.67      164.03      9.92 o 
   1   8   9       49.96       53.55      3.90 o 
   2   8   9      286.16      292.13      9.50 o 
   3   8   9      137.73      134.10      8.95 o 
   4   8   9       62.59       63.63     10.41 o 
   5   8   9        1.69        4.21      3.83 o 
  -5   9   9      107.62      104.59     11.34 o 
  -4   9   9      120.24       95.22      9.43 o 
  -3   9   9      148.58      126.76     10.58 o 
  -2   9   9      238.47      241.93     13.26 o 
  -1   9   9       48.60       46.15      3.61 o 
   0   9   9      125.14      126.32      5.61 o 
   1   9   9      503.26      471.23     11.34 o 
   2   9   9       23.58       26.33      3.38 o 
   3   9   9       61.69       68.71      5.19 o 
   4   9   9       22.04       20.86      3.98 o 
   5   9   9       25.65       15.90      9.29 o 
  -5  10   9        3.07        3.44      4.41 o 
  -4  10   9       43.60       49.00      7.82 o 
  -3  10   9       74.80       64.63      8.05 o 
  -2  10   9       26.09       26.78      3.41 o 
  -1  10   9      554.10      529.75     13.96 o 
   0  10   9      256.63      248.74      8.22 o 
   1  10   9      102.08      103.70      5.31 o 
   2  10   9       88.54       91.88      5.34 o 
   3  10   9       85.07       76.82      5.68 o 
   4  10   9        2.22        4.86      3.12 o 
   5  10   9        6.10        4.54      4.03 o 
  -5  11   9       13.71       18.64      6.70 o 
  -4  11   9       51.96       40.49      7.48 o 
  -3  11   9       34.65       45.21      6.96 o 
  -2  11   9       11.62       10.38      2.68 o 
  -1  11   9       51.61       49.34      4.10 o 
   0  11   9      106.69      112.18      7.97 o 
   1  11   9       47.99       51.20      5.76 o 
   2  11   9       49.76       55.76      4.55 o 
   3  11   9       53.80       67.49      5.42 o 
   4  11   9        8.74       13.27      3.84 o 
   5  11   9       40.94       54.94      9.41 o 
  -5  12   9        4.99       10.51      6.15 o 
  -4  12   9       93.78       95.36     10.60 o 
  -3  12   9       63.60       58.60      7.92 o 
  -2  12   9       26.07       24.33      3.48 o 
  -1  12   9       27.04       33.82      3.66 o 
   0  12   9       36.71       38.65      5.14 o 
   1  12   9      136.10      141.86      9.18 o 
   2  12   9      119.15      119.99      6.42 o 
   3  12   9       97.11       99.49      6.22 o 
   4  12   9       31.04       27.51      6.13 o 
  -5  13   9       23.98       25.82      8.24 o 
  -4  13   9        7.37        6.91      4.66 o 
  -3  13   9      176.52      176.33     13.03 o 
  -2  13   9      191.64      192.21      8.29 o 
  -1  13   9       78.99       74.75     10.32 o 
   0  13   9      281.17      266.28     13.15 o 
   1  13   9      217.10      226.35     11.86 o 
   2  13   9       53.94       49.61      4.83 o 
   3  13   9        3.07        2.13      3.39 o 
   4  13   9       29.83       27.61      9.78 o 
  -5  14   9        1.66        8.93      6.65 o 
  -4  14   9       18.16       15.28      5.87 o 
  -3  14   9       40.17       35.02      6.96 o 
  -2  14   9       78.81       80.24      6.16 o 
   0  14   9       51.32       57.88      6.57 o 
   1  14   9       10.79       11.41      4.32 o 
   2  14   9        5.09        5.67      3.06 o 
   3  14   9       16.90       18.72      4.08 o 
   4  14   9       27.90       19.89     16.34 o 
  -4  15   9        7.96       13.57      6.26 o 
  -3  15   9       41.46       40.12      7.60 o 
  -2  15   9       38.87       40.69      4.82 o 
  -1  15   9       65.21       74.00      7.50 o 
   0  15   9      123.97      128.21      9.71 o 
   1  15   9      103.21      123.87      9.36 o 
   2  15   9       12.27       13.77      3.69 o 
   3  15   9       27.00       25.93      6.22 o 
   4  15   9       48.22       66.90      9.99 o 
  -4  16   9       46.42       47.69      9.46 o 
  -3  16   9       46.77       55.41      8.45 o 
  -2  16   9        7.28        1.36      3.53 o 
  -1  16   9      108.60      120.20      9.57 o 
   0  16   9      288.18      274.40     14.73 o 
   1  16   9        4.51        3.65      4.29 o 
   2  16   9       69.77       73.05      8.42 o 
   3  16   9       96.30      109.57     11.08 o 
  -4  17   9       12.98       16.43      7.74 o 
  -3  17   9       16.49       20.63      6.66 o 
  -2  17   9       48.24       42.80      7.48 o 
  -1  17   9       15.89       22.77      5.83 o 
   0  17   9      187.66      197.57     12.65 o 
   1  17   9       34.75       38.93      6.98 o 
   2  17   9        3.35       -1.67      4.73 o 
   3  17   9       28.46       27.17     16.73 o 
  -2  18   9        3.95        7.87      5.69 o 
  -1  18   9        5.61        5.02      5.10 o 
   0  18   9       41.09       43.79      7.37 o 
   1  18   9        7.56       11.52      5.58 o 
   2  18   9       21.12       16.52      6.38 o 
  -2  19   9      113.16      108.60     11.48 o 
  -1  19   9       16.57       27.04      7.07 o 
   0  19   9       13.23       12.65      6.27 o 
   1  19   9       50.50       64.20      8.95 o 
   2  19   9        0.80       11.24      6.40 o 
  -2  20   9        4.65       13.20      7.11 o 
  -1  20   9       51.06       74.93      9.92 o 
   0  20   9        3.52        8.93      6.27 o 
   1  20   9       20.61       19.40      6.42 o 
  -2 -19  10       39.25       58.36      6.30 o 
  -1 -19  10       45.42       50.68      8.61 o 
   0 -19  10       26.22       31.64      5.20 o 
   1 -19  10       38.63       32.68      5.09 o 
  -2 -18  10       30.03       35.90      3.60 o 
  -1 -18  10      120.61      140.00      5.40 o 
   0 -18  10       25.72       34.60      5.48 o 
   1 -18  10       42.29        3.92      5.30 o 
   2 -18  10       78.91       93.28     10.01 o 
  -3 -17  10        8.49        4.32      2.40 o 
  -2 -17  10        9.32        8.02      2.51 o 
  -1 -17  10       53.82       59.74      3.86 o 
   0 -17  10       98.18      104.39      6.37 o 
   1 -17  10       28.83       15.62      3.10 o 
   2 -17  10       22.54       30.83      7.37 o 
  -3 -16  10        0.72       -3.23      2.15 o 
  -2 -16  10      146.91      158.07      5.57 o 
  -1 -16  10      237.35      237.70      6.39 o 
   0 -16  10       31.29       40.89      3.72 o 
   1 -16  10       69.13       86.87      4.68 o 
   2 -16  10       80.30      108.51      9.92 o 
   3 -16  10       17.30       16.29      6.79 o 
  -4 -15  10        9.42        5.48      2.53 o 
  -3 -15  10      155.49      143.67      8.50 o 
  -2 -15  10       13.65       13.63      2.40 o 
  -1 -15  10       13.00       19.34      2.49 o 
   0 -15  10      104.86      115.74      5.61 o 
   1 -15  10       97.46      102.50      5.14 o 
   2 -15  10       39.92       51.29      7.39 o 
   3 -15  10       77.53       89.69      9.75 o 
  -4 -14  10       34.17       41.14      5.49 o 
  -3 -14  10       83.89       70.63      4.21 o 
  -2 -14  10      103.60      103.45      4.35 o 
  -1 -14  10       61.49       72.25      3.22 o 
   0 -14  10      136.69      122.04      6.11 o 
   1 -14  10       67.08       82.38      4.38 o 
   2 -14  10       17.29       17.31      5.39 o 
   3 -14  10        0.20        0.02      5.00 o 
  -4 -13  10       12.61       13.74      4.90 o 
  -3 -13  10      586.30      539.51     10.91 o 
  -2 -13  10       28.59       37.53      3.01 o 
  -1 -13  10      141.32      135.46      4.01 o 
   0 -13  10      182.96       48.29      5.39 o 
   1 -13  10       35.69       35.29      3.12 o 
   2 -13  10       32.87       33.60      6.20 o 
   3 -13  10       21.41       24.12      6.06 o 
   4 -13  10        1.33        0.71      4.96 o 
  -5 -12  10       54.72       57.76      4.41 o 
  -4 -12  10       78.44       67.45     11.29 o 
  -3 -12  10      107.23      106.24      4.46 o 
  -2 -12  10       65.41       72.06      3.20 o 
  -1 -12  10       50.66       51.00      2.65 o 
   0 -12  10       23.66       14.20      3.84 o 
   1 -12  10      140.18      147.44      9.82 o 
   2 -12  10      134.63      130.61      9.45 o 
   3 -12  10       10.24       17.72      5.58 o 
   4 -12  10       22.88        1.22      5.19 o 
  -5 -11  10       41.06       48.60      4.09 o 
  -4 -11  10       14.25       15.90      2.55 o 
  -3 -11  10        3.80        2.92      1.78 o 
  -2 -11  10       65.71       65.13      3.05 o 
  -1 -11  10      167.34      160.36      5.26 o 
   0 -11  10       40.50       46.33      3.79 o 
   1 -11  10       18.02       23.89      4.94 o 
   2 -11  10        5.43        8.74      4.47 o 
   3 -11  10       12.82       16.04      5.44 o 
   4 -11  10        0.65        0.02      4.77 o 
  -5 -10  10       22.81       28.03      3.27 o 
  -4 -10  10       58.46       58.27      3.88 o 
  -3 -10  10       55.78       55.38      3.05 o 
  -2 -10  10      375.27      343.25      6.63 o 
  -1 -10  10      245.30      249.34      5.23 o 
   0 -10  10      120.41      130.01      4.80 o 
   1 -10  10      112.20      114.57      8.36 o 
   2 -10  10       46.20       49.21      6.42 o 
   3 -10  10        4.51        7.50      4.47 o 
   4 -10  10       31.15       40.03      6.88 o 
  -5  -9  10        4.31        0.51      1.93 o 
  -4  -9  10        9.26       13.11      2.39 o 
  -3  -9  10      211.93      195.65      5.06 o 
  -2  -9  10       34.37       37.89      2.69 o 
  -1  -9  10       85.23       83.36      2.95 o 
   0  -9  10      671.94      656.01     12.65 o 
   1  -9  10      134.94      125.34      8.79 o 
   2  -9  10       47.07       51.53      6.20 o 
   3  -9  10       75.27       78.89      7.80 o 
   4  -9  10       22.11       23.85      5.71 o 
  -5  -8  10        6.00        5.67      1.96 o 
  -4  -8  10       14.35       15.14      2.16 o 
  -3  -8  10       26.37       24.76      2.28 o 
  -2  -8  10        0.40        2.30      1.22 o 
  -1  -8  10       57.80       55.63      2.52 o 
   0  -8  10       55.84       60.49      3.27 o 
   1  -8  10       58.35       62.73      6.43 o 
   2  -8  10       51.86       54.76      6.31 o 
   3  -8  10       69.61       76.77      7.39 o 
   4  -8  10       42.02       39.94      6.38 o 
   5  -8  10       47.19       48.63      7.82 o 
  -6  -7  10       20.09       25.26      4.91 o 
  -5  -7  10        8.81        9.89      2.22 o 
  -4  -7  10       50.58       44.63      3.02 o 
  -3  -7  10      452.51      448.50      9.59 o 
  -2  -7  10       14.40       15.02      1.69 o 
  -1  -7  10      611.69      563.83     11.28 o 
   0  -7  10       91.92       92.57      3.81 o 
   1  -7  10      102.34       89.90      7.39 o 
   2  -7  10      234.25      238.00     12.60 o 
   3  -7  10      260.94      238.14     12.94 o 
   4  -7  10       40.39       38.88      6.34 o 
   5  -7  10       19.94       21.87      6.56 o 
  -6  -6  10       53.08       31.54     17.49 o 
  -5  -6  10       66.68       68.50      4.11 o 
  -4  -6  10      102.11       99.05      4.93 o 
  -3  -6  10       79.50       80.99      3.75 o 
  -2  -6  10      118.59      108.01      3.40 o 
  -1  -6  10     1492.53     1433.73     27.45 o 
   0  -6  10      294.07      311.15      7.97 o 
   1  -6  10      189.01      181.82     10.42 o 
   2  -6  10      163.06      165.34      9.75 o 
   3  -6  10      137.96      140.25      9.62 o 
   4  -6  10       68.69       55.63      7.07 o 
   5  -6  10       48.60       55.01      8.03 o 
  -6  -5  10       41.26       35.11     13.78 o 
  -5  -5  10        7.62        9.50      2.07 o 
  -4  -5  10       19.22       22.19      2.41 o 
  -3  -5  10       51.06       48.82      2.79 o 
  -2  -5  10       52.80       52.39      2.56 o 
  -1  -5  10       67.71       57.11      5.54 o 
   0  -5  10      424.16      402.60      6.39 o 
   1  -5  10      107.87      111.47      7.74 o 
   2  -5  10      183.00      180.84     10.33 o 
   3  -5  10      354.10      348.70     15.90 o 
   4  -5  10       54.93       57.58      7.04 o 
   5  -5  10        8.67       15.70      5.17 o 
  -6  -4  10        2.30        1.09      2.46 o 
  -5  -4  10       42.70       46.38      4.49 o 
  -4  -4  10      135.48      136.63      4.49 o 
  -3  -4  10        0.87        1.61      1.35 o 
  -2  -4  10      110.96      114.28      4.28 o 
  -1  -4  10      272.75      270.30      5.17 o 
   0  -4  10       19.55       20.70      1.54 o 
   1  -4  10      198.14      189.63     10.01 o 
   2  -4  10       62.79       63.23      6.08 o 
   3  -4  10      222.04      187.81     10.88 o 
   4  -4  10       23.67       22.61      5.35 o 
   5  -4  10        9.63       13.56      5.14 o 
  -6  -3  10       40.34       42.05      9.70 o 
  -5  -3  10       37.82       42.14      3.19 o 
  -4  -3  10      141.22      136.40      4.51 o 
  -3  -3  10     1056.83     1037.54     14.73 o 
  -2  -3  10       95.40      104.97      3.33 o 
  -1  -3  10      179.75      170.50      4.28 o 
   0  -3  10      894.12      910.59     15.50 o 
   1  -3  10       33.85       39.09      4.82 o 
   2  -3  10      287.55      260.24     12.44 o 
   3  -3  10       71.20       72.66      6.95 o 
   4  -3  10       69.13       69.36      7.27 o 
   5  -3  10       14.56       23.18      5.49 o 
  -6  -2  10       18.29       19.48      3.99 o 
  -5  -2  10       69.08       71.65      4.88 o 
  -4  -2  10       95.63       98.71      4.32 o 
  -3  -2  10      385.14      378.46     10.18 o 
  -2  -2  10      154.56      147.14      3.95 o 
  -1  -2  10       60.12       70.08      6.25 o 
   0  -2  10      100.76      111.11      7.11 o 
   1  -2  10      176.75      172.58      6.37 o 
   2  -2  10       41.89       47.23      5.39 o 
   3  -2  10        5.78        8.12      3.46 o 
   4  -2  10       19.57       25.34      5.23 o 
   5  -2  10       48.04       56.67      7.30 o 
  -6  -1  10       75.81       72.81      5.83 o 
  -5  -1  10      109.87      106.94      5.59 o 
  -4  -1  10       24.04       27.78      4.22 o 
  -3  -1  10      289.18      292.24     11.06 o 
  -2  -1  10       17.70       18.12      2.91 o 
  -1  -1  10       68.17       71.97      3.32 o 
   0  -1  10      259.70      249.49      5.95 o 
   1  -1  10      104.85       95.54      4.68 o 
   2  -1  10       65.46       56.52      4.06 o 
   3  -1  10      116.28      123.07      6.17 o 
   4  -1  10        4.29        2.65      2.55 o 
   5  -1  10        9.68       19.36      3.99 o 
  -6   0  10        0.28       -1.10      2.49 o 
  -5   0  10      260.28      262.16      8.72 o 
  -4   0  10      222.60      236.60      7.76 o 
  -3   0  10      106.91      116.11      5.09 o 
  -2   0  10      239.51      217.62      6.46 o 
  -1   0  10      276.91      278.64      7.45 o 
   0   0  10      359.07      363.92      7.70 o 
   1   0  10      236.21      242.50      7.77 o 
   2   0  10       31.05       33.26      3.27 o 
   3   0  10        0.43       -1.19      1.87 o 
   4   0  10       33.93       37.21      4.53 o 
   5   0  10      105.01      129.75      7.49 o 
  -6   1  10       78.12       78.55      5.67 o 
  -5   1  10      108.42      104.23      7.04 o 
  -4   1  10       25.78       27.71      3.26 o 
  -3   1  10      283.29      271.22      7.91 o 
  -2   1  10       19.41       15.96      2.26 o 
  -1   1  10       68.68       64.60      3.22 o 
   0   1  10      259.91      239.16      5.90 o 
   1   1  10      103.19       86.03      4.39 o 
   2   1  10       63.59       60.51      4.23 o 
   3   1  10      114.06      114.41      8.20 o 
   4   1  10        4.68        8.13      4.39 o 
   5   1  10        9.96       19.53      6.56 o 
  -6   2  10       17.91       18.43      3.59 o 
  -5   2  10       67.35       62.27      7.08 o 
  -4   2  10       94.84      102.75      9.52 o 
  -3   2  10      386.70      399.56     18.54 o 
  -2   2  10      152.85      144.55      9.25 o 
  -1   2  10       58.85       63.96      5.72 o 
   0   2  10      103.25      122.98      4.05 o 
   1   2  10      180.05      177.73      6.37 o 
   2   2  10       41.51       40.79      2.87 o 
   3   2  10        5.96        7.33      2.69 o 
   4   2  10       19.43       26.00      3.15 o 
   5   2  10       48.11       45.69      8.49 o 
  -6   3  10       41.91       46.54      4.92 o 
  -5   3  10       39.15       46.68      8.38 o 
  -4   3  10      145.38      129.84     10.92 o 
  -3   3  10     1051.72     1054.57     36.61 o 
  -2   3  10       92.93       98.21      7.87 o 
  -1   3  10      179.62      172.80      9.68 o 
   0   3  10      890.70      917.69     19.83 o 
   1   3  10       36.20       32.78      2.35 o 
   2   3  10      285.48      260.46     16.35 o 
   3   3  10       70.78       76.27      4.06 o 
   4   3  10       68.88       74.35      4.45 o 
   5   3  10       14.36       21.86      7.64 o 
  -6   4  10        2.42        0.74      6.34 o 
  -5   4  10       45.03       46.70      8.59 o 
  -4   4  10      134.54      130.82     10.99 o 
  -3   4  10        0.64       -0.55      2.27 o 
  -2   4  10      106.81      111.71      8.40 o 
  -1   4  10      280.08      275.95     12.94 o 
   0   4  10       18.67       18.72      2.33 o 
   1   4  10      192.52      181.36      5.25 o 
   2   4  10       59.97       55.22      4.57 o 
   3   4  10      222.23      188.15      6.56 o 
   4   4  10       24.45       31.53      4.42 o 
   5   4  10        9.79        8.45      3.99 o 
  -6   5  10       41.84       27.84      8.61 o 
  -5   5  10        8.18        8.05      6.10 o 
  -4   5  10       19.68       13.40      5.49 o 
  -3   5  10       49.35       52.88      7.05 o 
  -2   5  10       52.83       51.21      6.33 o 
  -1   5  10       66.79       58.55      5.99 o 
   0   5  10      420.17      397.80     10.59 o 
   1   5  10      108.63      105.05      5.01 o 
   2   5  10      183.73      183.89      6.96 o 
   3   5  10      357.75      353.02      9.05 o 
   4   5  10       54.60       51.40      5.16 o 
   5   5  10        8.60        7.96      3.94 o 
  -6   6  10       53.52       16.73      7.60 o 
  -5   6  10       64.50       51.83      8.93 o 
  -4   6  10      100.27       99.45      9.48 o 
  -3   6  10       80.38       81.94      8.26 o 
  -2   6  10      118.49      105.10      8.59 o 
  -1   6  10     1495.49     1501.16     45.40 o 
   0   6  10      296.21      312.51      9.12 o 
   1   6  10      187.00      200.44      7.02 o 
   2   6  10      156.65      159.33      5.37 o 
   3   6  10      138.57      145.82      7.08 o 
   4   6  10       67.92       68.28      5.67 o 
   5   6  10       49.76       54.75      6.16 o 
  -5   7  10        8.19        5.58      5.39 o 
  -4   7  10       49.70       52.97      7.90 o 
  -3   7  10      450.37      436.17     20.59 o 
  -2   7  10       14.71       14.57      4.00 o 
  -1   7  10      608.00      560.63     21.76 o 
   0   7  10       97.39       91.34      4.73 o 
   1   7  10      102.12       94.78      4.80 o 
   2   7  10      239.19      248.43      6.90 o 
   3   7  10      254.21      257.93      9.54 o 
   4   7  10       41.32       43.66      5.11 o 
   5   7  10       19.70       25.87     11.60 o 
  -5   8  10        6.04        8.98      5.60 o 
  -4   8  10       14.82       14.44      5.33 o 
  -3   8  10       25.60       18.29      5.25 o 
  -2   8  10        0.49        0.90      2.45 o 
  -1   8  10       56.64       58.20      6.40 o 
   0   8  10       56.36       55.82      4.03 o 
   1   8  10       59.07       59.30      4.11 o 
   2   8  10       50.83       61.54      4.51 o 
   3   8  10       70.25       67.60      5.31 o 
   4   8  10       41.97       43.95      7.58 o 
   5   8  10       47.69       48.95      8.72 o 
  -5   9  10        4.03        5.26      4.55 o 
  -4   9  10        9.02        7.32      4.32 o 
  -3   9  10      205.91      182.88     12.95 o 
  -2   9  10       33.99       40.83      6.24 o 
  -1   9  10       85.96       91.04      4.99 o 
   0   9  10      687.77      688.84     19.04 o 
   1   9  10      138.87      131.42      8.38 o 
   2   9  10       48.97       56.86      4.52 o 
   3   9  10       75.30       80.19      5.76 o 
   4   9  10       20.97       18.71      4.39 o 
   5   9  10        7.51        3.72      5.95 o 
  -5  10  10       23.75       27.36      7.83 o 
  -4  10  10       57.94       62.02      8.70 o 
  -3  10  10       54.75       60.32      8.03 o 
  -2  10  10      377.97      347.16     17.28 o 
  -1  10  10      244.71      245.30      8.71 o 
   0  10  10      121.35      130.60      6.00 o 
   1  10  10      112.92      103.00      7.82 o 
   2  10  10       46.71       46.43      6.77 o 
   3  10  10        4.62        4.59      2.98 o 
   4  10  10       31.16       42.68      5.26 o 
  -5  11  10       40.95       56.14      9.89 o 
  -4  11  10       14.28       15.67      5.33 o 
  -3  11  10        3.76        4.75      4.00 o 
  -2  11  10       67.74       63.58      7.76 o 
  -1  11  10      166.25      156.46     20.34 o 
   0  11  10       40.93       42.06      3.86 o 
   1  11  10       17.41       21.11      4.64 o 
   2  11  10        5.75        3.17      3.65 o 
   3  11  10       12.82       11.41      3.53 o 
   4  11  10        0.69       -1.01      3.18 o 
  -5  12  10       56.33       67.29     10.86 o 
  -4  12  10       77.85       72.91      9.85 o 
  -3  12  10      108.97       91.49      9.99 o 
  -2  12  10       63.17       66.61      8.03 o 
  -1  12  10       49.80       46.79      4.22 o 
   0  12  10       24.33       11.13      3.53 o 
   1  12  10      140.02      145.49      9.60 o 
   2  12  10      133.36      149.34      9.96 o 
   3  12  10       10.34       14.37      3.72 o 
   4  12  10       22.95       30.47      6.35 o 
  -4  13  10       13.65       15.08      6.20 o 
  -3  13  10      587.80      596.66     26.00 o 
  -2  13  10       27.48       34.43      6.47 o 
  -1  13  10      138.76      140.77      7.01 o 
   0  13  10      178.00       82.10      7.16 o 
   1  13  10       35.40       38.77      5.87 o 
   2  13  10       33.29       28.67      5.71 o 
   3  13  10       23.15       25.61      5.01 o 
   4  13  10        1.34        2.38      3.88 o 
  -4  14  10       33.19       42.96      8.88 o 
  -3  14  10       85.67       81.98      9.78 o 
  -2  14  10      103.02      113.59     10.37 o 
  -1  14  10       61.59       72.27      7.28 o 
   0  14  10      135.94      128.21      9.36 o 
   1  14  10       65.61       86.85      8.19 o 
   2  14  10       17.07       15.05      5.23 o 
   3  14  10        0.26       -0.74      3.09 o 
  -4  15  10        9.38       10.86      6.95 o 
  -3  15  10      153.63      141.86     12.35 o 
  -2  15  10       14.34       17.76      5.90 o 
  -1  15  10       13.70        2.71      3.33 o 
   0  15  10      100.52      116.64      9.50 o 
   1  15  10       97.01       99.59      9.25 o 
   2  15  10       39.84       49.39      7.18 o 
   3  15  10       78.38       81.82      9.53 o 
  -3  16  10        0.69       -0.64      4.59 o 
  -1  16  10      236.73      167.34     11.94 o 
   0  16  10       31.21       37.23      6.59 o 
   1  16  10       68.71       90.57      9.04 o 
   2  16  10       81.60      103.95     10.03 o 
   3  16  10       17.27       10.07      5.95 o 
  -1  17  10       53.97       66.19      8.56 o 
   0  17  10       96.21       94.58      9.52 o 
   1  17  10       28.66       27.06      6.68 o 
   2  17  10       23.00       25.82      6.57 o 
  -1  18  10      120.49      140.53     11.91 o 
   0  18  10       25.81       34.04      7.07 o 
   1  18  10       43.22       47.46      8.26 o 
   2  18  10       79.39       75.83      9.39 o 
  -2  19  10       38.66       48.18      9.30 o 
  -1  19  10       46.44       65.50      9.55 o 
   0  19  10       25.50       25.36      7.21 o 
   1  19  10       40.33       44.32      8.49 o 
  -1 -18  11       14.10       13.80      4.33 o 
   0 -18  11        5.55        3.46      3.95 o 
  -2 -17  11       16.48       21.40      3.15 o 
  -1 -17  11       51.27       68.72      6.04 o 
   0 -17  11       38.41       46.85      5.22 o 
   1 -17  11       49.55       63.92      8.61 o 
  -3 -16  11       41.47       47.28      5.94 o 
  -2 -16  11       16.18       16.00      2.85 o 
  -1 -16  11        9.40       13.25      3.87 o 
   0 -16  11       20.70       33.23      3.75 o 
   1 -16  11        6.63        2.96      5.35 o 
   2 -16  11        5.19        5.88      5.76 o 
  -3 -15  11       46.99       45.14      4.58 o 
  -2 -15  11       44.35       56.91      3.90 o 
  -1 -15  11       57.55       65.54      5.43 o 
   0 -15  11       52.21       30.34      4.00 o 
   1 -15  11       13.08       19.19      5.79 o 
   2 -15  11       23.86       32.29      7.12 o 
  -4 -14  11       65.56       87.13      7.40 o 
  -3 -14  11       28.02       28.75      3.24 o 
  -2 -14  11       27.38       32.34      3.12 o 
  -1 -14  11       55.48       57.48      3.99 o 
   0 -14  11       17.32       11.61      6.89 o 
   1 -14  11       28.42       33.53      6.45 o 
   2 -14  11       29.84       37.30      7.00 o 
   3 -14  11        5.62        5.56      5.58 o 
  -4 -13  11       52.80       52.29      8.47 o 
  -3 -13  11       39.41       40.66      4.08 o 
  -2 -13  11       31.07       30.59      3.05 o 
  -1 -13  11       78.42       82.97      3.43 o 
   0 -13  11       60.12       70.73      5.54 o 
   1 -13  11       42.66       52.40      7.00 o 
   2 -13  11       28.45       36.82      6.86 o 
   3 -13  11        9.47        7.85      5.56 o 
  -4 -12  11        8.84        7.06      2.66 o 
  -3 -12  11       20.76       17.73      2.68 o 
  -2 -12  11      177.60      173.04      4.78 o 
  -1 -12  11       16.12       15.81      2.56 o 
   0 -12  11       38.40       47.60      3.47 o 
   1 -12  11       39.94       57.79      7.09 o 
   2 -12  11        3.96        3.67      4.57 o 
   3 -12  11        3.68        4.27      5.10 o 
  -4 -11  11        0.53       -0.42      2.06 o 
  -3 -11  11      210.37      174.83      6.58 o 
  -2 -11  11        7.34        7.07      1.76 o 
  -1 -11  11       16.18       22.07      2.09 o 
   0 -11  11       34.02       42.77      3.23 o 
   1 -11  11       24.92       28.60      5.48 o 
   2 -11  11        1.57        3.01      4.25 o 
   3 -11  11       47.74       47.48      7.64 o 
   4 -11  11       11.72       -0.25      5.10 o 
  -5 -10  11        3.70        4.34      2.53 o 
  -4 -10  11       30.93       30.79      3.27 o 
  -3 -10  11       52.84       57.02      3.77 o 
  -2 -10  11       97.64       98.55      4.08 o 
  -1 -10  11       26.68       32.45      2.29 o 
   0 -10  11       41.58       46.10      4.73 o 
   1 -10  11       13.01       15.68      4.87 o 
   2 -10  11        0.18        5.42      4.36 o 
   3 -10  11       56.24       42.92      7.16 o 
   4 -10  11       24.37       35.12      7.23 o 
  -5  -9  11        8.38        8.81      2.59 o 
  -4  -9  11       26.29       28.77      3.19 o 
  -3  -9  11       24.47       28.21      2.60 o 
  -2  -9  11       16.37       26.02      2.61 o 
  -1  -9  11       67.15       57.44      5.48 o 
   0  -9  11      322.05      330.73      8.02 o 
   1  -9  11      228.01      225.71     12.49 o 
   2  -9  11       74.22       95.55      8.42 o 
   3  -9  11       30.24       29.95      6.31 o 
   4  -9  11        3.97        9.30      5.16 o 
  -5  -8  11       39.53       43.64      3.87 o 
  -4  -8  11       77.39       74.60      3.83 o 
  -3  -8  11       12.83        7.83      2.25 o 
  -2  -8  11       47.03       53.47      2.81 o 
  -1  -8  11      220.22      216.96      9.32 o 
   0  -8  11       95.32       98.74      4.24 o 
   1  -8  11      250.46      247.37     13.08 o 
   2  -8  11       46.17       51.04      6.61 o 
   3  -8  11        6.50        2.80      3.51 o 
   4  -8  11       34.46       24.76      6.33 o 
  -5  -7  11       14.76       14.84      2.78 o 
  -4  -7  11       13.65       16.12      2.29 o 
  -3  -7  11      115.79      116.42      4.05 o 
  -2  -7  11       25.71       30.78      2.28 o 
  -1  -7  11       11.99       11.82      1.60 o 
   0  -7  11      675.28      653.14     12.54 o 
   1  -7  11      398.89      368.12     16.66 o 
   2  -7  11      126.04      137.20      9.55 o 
   3  -7  11       12.68       15.83      4.63 o 
   4  -7  11        7.66        3.95      4.43 o 
  -5  -6  11       10.93        6.46      2.48 o 
  -4  -6  11        0.20        2.26      1.61 o 
  -3  -6  11       77.92       77.23      3.40 o 
  -2  -6  11      158.20      149.80      4.21 o 
  -1  -6  11      197.18      196.87      4.54 o 
   0  -6  11       18.77       24.62      2.50 o 
   1  -6  11      236.55      229.45     12.28 o 
   2  -6  11      151.39      151.25      9.91 o 
   3  -6  11      125.74      125.31      9.37 o 
   4  -6  11       81.80       86.69      8.68 o 
   5  -6  11        6.51        6.86      5.69 o 
  -5  -5  11       47.11       45.43      5.18 o 
  -4  -5  11        6.45        9.07      1.90 o 
  -3  -5  11       28.66       27.30      2.33 o 
  -2  -5  11      134.50      147.75      4.10 o 
  -1  -5  11       87.32       83.90      2.94 o 
   0  -5  11      753.72      725.33     20.44 o 
   1  -5  11       13.61       18.52      4.45 o 
   2  -5  11       51.00       48.66      6.15 o 
   3  -5  11       34.10       37.96      5.79 o 
   4  -5  11       69.86       69.25      7.94 o 
   5  -5  11        2.05        0.60      4.78 o 
  -5  -4  11       24.33       25.72      2.86 o 
  -4  -4  11       71.54       72.41      3.66 o 
  -3  -4  11      117.02      122.74      4.05 o 
  -2  -4  11      307.41      301.64      6.54 o 
  -1  -4  11       22.58       27.56      1.95 o 
   0  -4  11       28.07       28.33      2.46 o 
   1  -4  11       85.70       83.45      7.05 o 
   2  -4  11       21.16       31.30      5.03 o 
   3  -4  11       92.66       86.25      7.89 o 
   4  -4  11       66.10       68.97      7.74 o 
   5  -4  11       16.31       28.69      6.91 o 
  -6  -3  11       15.34       25.34      9.18 o 
  -5  -3  11       61.64       77.02      9.87 o 
  -4  -3  11       29.47       27.40      2.59 o 
  -3  -3  11      257.60      245.93      7.35 o 
  -2  -3  11       22.81       19.66      1.97 o 
  -1  -3  11       98.95       98.77      3.16 o 
   0  -3  11       66.66       70.54      3.35 o 
   1  -3  11      145.92      136.61      9.04 o 
   2  -3  11       34.29       35.07      5.26 o 
   3  -3  11        7.30       10.58      4.22 o 
   4  -3  11       13.19       16.34      4.87 o 
   5  -3  11       25.60       31.42      6.72 o 
  -6  -2  11        2.07        3.42      7.14 o 
  -5  -2  11       14.23       16.19      4.57 o 
  -4  -2  11       90.88       93.24      5.26 o 
  -3  -2  11       31.78       33.81      3.40 o 
  -2  -2  11       30.98       26.09      2.81 o 
  -1  -2  11       69.07       76.28      3.72 o 
   0  -2  11      107.22      105.57      7.53 o 
   1  -2  11      390.70      393.84     16.09 o 
   2  -2  11      107.48      112.67     10.54 o 
   3  -2  11        8.09        7.63      2.58 o 
   4  -2  11       35.47       37.74      4.67 o 
   5  -2  11        2.64       -0.17      3.82 o 
  -6  -1  11      255.71      278.96     10.15 o 
  -5  -1  11        9.55       12.05      3.34 o 
  -4  -1  11       21.71       23.62      4.81 o 
  -3  -1  11       84.54       83.15      4.57 o 
  -2  -1  11       53.54       56.07      3.82 o 
  -1  -1  11       88.22       94.59      4.13 o 
   0  -1  11       61.01       58.64      5.76 o 
   1  -1  11        8.74        7.73      3.14 o 
   2  -1  11       43.37       42.54      7.15 o 
   3  -1  11       23.46       29.54      5.32 o 
   4  -1  11       49.25       48.77      4.96 o 
   5  -1  11       24.61       35.52      5.18 o 
  -6   0  11      160.09      162.81      7.96 o 
  -5   0  11        6.57        6.58      3.52 o 
  -4   0  11       10.29        9.26      2.64 o 
  -3   0  11       23.02       21.36      2.91 o 
  -2   0  11      689.21      674.99     13.60 o 
  -1   0  11      215.08      221.38      6.28 o 
   0   0  11        7.78        7.82      2.69 o 
   1   0  11       50.64       43.52      5.23 o 
   2   0  11        9.45       11.56      3.95 o 
   3   0  11       20.83       19.47      5.67 o 
   4   0  11       23.80       31.51      4.39 o 
   5   0  11        0.04        0.69      4.02 o 
  -6   1  11      254.35      262.23     11.54 o 
  -5   1  11        8.43        6.49      3.00 o 
  -4   1  11       21.83       22.69      3.24 o 
  -3   1  11       78.95       84.99      4.72 o 
  -2   1  11       54.84       58.68      3.70 o 
  -1   1  11       90.15       96.06      4.07 o 
   0   1  11       61.64       60.31      5.67 o 
   1   1  11        7.63       10.51      3.19 o 
   2   1  11       41.54       46.62      3.92 o 
   3   1  11       23.38       29.40      3.74 o 
   4   1  11       49.22       53.78      5.10 o 
   5   1  11       25.05       29.93      7.60 o 
  -6   2  11        1.80       -0.46      6.84 o 
  -5   2  11       14.29        9.39      3.05 o 
  -4   2  11       89.93       95.25      5.27 o 
  -3   2  11       30.75       28.23      6.13 o 
  -2   2  11       29.34       35.14      5.42 o 
  -1   2  11       73.22       80.70      3.74 o 
   0   2  11      110.48      107.99      7.51 o 
   1   2  11      390.53      352.85     11.97 o 
   2   2  11      107.14      103.94      5.46 o 
   3   2  11        8.83       10.68      3.01 o 
   4   2  11       35.77       43.09      4.75 o 
   5   2  11        2.43        6.50      6.15 o 
  -6   3  11       15.66       17.23      8.19 o 
  -5   3  11       60.77       75.62     10.24 o 
  -4   3  11       27.50       30.89      6.80 o 
  -3   3  11      256.44      255.54     14.94 o 
  -2   3  11       24.28       17.69      4.27 o 
  -1   3  11       96.37       95.18      7.41 o 
   0   3  11       68.22       67.89      5.92 o 
   1   3  11      145.99      147.83      6.08 o 
   2   3  11       33.00       37.96      3.60 o 
   3   3  11        6.95        6.63      2.15 o 
   4   3  11       13.86       14.66      3.67 o 
   5   3  11       26.20       28.66      7.51 o 
  -5   4  11       23.59       18.16      7.41 o 
  -4   4  11       72.05       73.15      9.27 o 
  -3   4  11      113.04      106.40      9.57 o 
  -2   4  11      307.29      275.74     14.48 o 
  -1   4  11       23.07       32.29      4.98 o 
   0   4  11       27.18       28.25      4.47 o 
   1   4  11       84.46       83.76      4.54 o 
   2   4  11       21.58       20.30      3.56 o 
   3   4  11       94.79       97.25      5.09 o 
   4   4  11       67.79       69.44      5.89 o 
   5   4  11       16.69       28.38      5.16 o 
  -5   5  11       46.71       40.60      8.81 o 
  -4   5  11        6.57       10.44      5.23 o 
  -3   5  11       27.81       27.72      5.78 o 
  -2   5  11      140.92      145.92     10.35 o 
  -1   5  11       85.74       81.00      7.19 o 
   0   5  11      755.25      768.67     26.12 o 
   1   5  11       15.64       17.80      2.71 o 
   2   5  11       52.05       54.17      4.39 o 
   3   5  11       31.79       26.86      3.93 o 
   4   5  11       69.42       58.17      5.64 o 
   5   5  11        1.97       -0.04      3.69 o 
  -5   6  11       10.52        1.17      5.85 o 
  -4   6  11        0.13       -2.87      2.89 o 
  -3   6  11       78.78       70.18      8.63 o 
  -2   6  11      162.29      150.90     10.74 o 
  -1   6  11      200.68      200.39     11.52 o 
   0   6  11       18.18       18.20      4.15 o 
   1   6  11      234.50      230.28      7.99 o 
   2   6  11      150.27      159.92      9.41 o 
   3   6  11      127.26      143.87      7.20 o 
   4   6  11       80.73       85.96     10.47 o 
   5   6  11        6.30        4.61      4.18 o 
  -5   7  11       13.56       -0.28      5.05 o 
  -4   7  11       14.34        8.12      4.47 o 
  -3   7  11      116.02      103.62      9.80 o 
  -2   7  11       26.53       19.60      5.02 o 
  -1   7  11       12.29        8.56      3.74 o 
   0   7  11      679.14      666.94     24.24 o 
   1   7  11      394.09      394.71     11.23 o 
   2   7  11      122.67      102.27     19.37 o 
   3   7  11       13.26        9.59      3.05 o 
   4   7  11        8.35        9.99      3.86 o 
  -5   8  11       41.40       34.59      8.29 o 
  -4   8  11       74.79       80.63      9.80 o 
  -3   8  11       13.51        8.70      4.54 o 
  -2   8  11       49.53       53.09      7.02 o 
  -1   8  11      223.26      209.34     12.25 o 
   0   8  11       92.62       99.65      5.26 o 
   1   8  11      248.10      261.90      8.80 o 
   2   8  11       46.17       54.42      6.26 o 
   3   8  11        6.03        1.89      2.71 o 
   4   8  11       34.96       40.77      5.24 o 
  -5   9  11        8.88       17.83      7.25 o 
  -4   9  11       26.10       27.50      6.72 o 
  -3   9  11       25.38       24.26      5.95 o 
  -2   9  11       15.95       26.26      5.78 o 
  -1   9  11       69.83       71.93      7.55 o 
   0   9  11      320.78      329.17     20.21 o 
   1   9  11      226.38      235.90     14.40 o 
   2   9  11       73.71       83.29      7.62 o 
   3   9  11       29.20       28.25      4.38 o 
   4   9  11        4.29        6.06      3.66 o 
  -5  10  11        3.44        2.80      5.65 o 
  -4  10  11       30.26       45.65      8.08 o 
  -3  10  11       52.29       62.22      8.51 o 
  -2  10  11       98.86      107.94      9.59 o 
  -1  10  11       26.15       32.89      5.95 o 
   0  10  11       44.08       43.83      3.94 o 
   1  10  11       13.64        6.01      3.40 o 
   2  10  11        0.26        2.14      3.74 o 
   3  10  11       55.84       59.49      5.35 o 
   4  10  11       24.17       30.05      5.01 o 
  -4  11  11        0.60       -1.68      3.92 o 
  -3  11  11      205.64      187.10     13.45 o 
  -2  11  11        8.76        9.22      4.09 o 
  -1  11  11       16.42       20.54      5.10 o 
   0  11  11       33.42       39.10      4.95 o 
   1  11  11       22.94        2.52      2.84 o 
   2  11  11        1.54       -2.48      3.62 o 
   3  11  11       46.52       55.80      7.67 o 
   4  11  11       11.99        8.86      4.04 o 
  -4  12  11        9.54       20.86      7.28 o 
  -3  12  11       19.39       14.67      5.53 o 
  -2  12  11      175.88      162.82     12.44 o 
  -1  12  11       16.25       20.73      5.32 o 
   0  12  11       39.28       40.56      5.81 o 
   1  12  11       40.03       51.89      6.42 o 
   2  12  11        4.54        9.99      4.71 o 
   3  12  11        3.76        7.19      5.58 o 
   4  12  11        5.90        8.06      6.04 o 
  -4  13  11       53.52       51.53      9.69 o 
  -3  13  11       38.29       41.15      7.69 o 
  -2  13  11       31.29       39.85      7.19 o 
  -1  13  11       76.58       72.27      8.29 o 
   0  13  11       60.28       63.55      7.04 o 
   1  13  11       42.50       49.87      6.56 o 
   2  13  11       29.67       39.48      6.79 o 
   3  13  11        8.94        9.82      6.15 o 
  -4  14  11       67.26       87.19     11.89 o 
  -3  14  11       27.30       41.27      7.97 o 
  -2  14  11       27.40       31.56      6.77 o 
   0  14  11       17.24       -1.33      3.03 o 
   1  14  11       27.48       32.68      6.06 o 
   2  14  11       30.56       29.03      6.49 o 
   3  14  11        5.23        8.31      5.87 o 
  -3  15  11       48.54       53.70      9.07 o 
   0  15  11       50.31       57.98      7.53 o 
   1  15  11       13.95       21.18      5.83 o 
   2  15  11       24.14       38.46      7.25 o 
  -3  16  11       40.08       47.48      9.18 o 
   0  16  11       21.82       29.13      6.47 o 
   1  16  11        6.41        3.85      5.07 o 
   2  16  11        5.10       10.51      6.31 o 
   0  17  11       39.23       52.30      7.92 o 
   1  17  11       49.63       62.84      8.70 o 
  -1  18  11       14.05       12.78      6.72 o 
   0  18  11        5.54        2.69      5.92 o 
   1  18  11      133.80      160.68     13.18 o 
  -1 -17  12       33.93       40.90      5.56 o 
   0 -17  12       26.12       18.54      6.47 o 
  -2 -16  12        2.32        2.83      2.62 o 
  -1 -16  12        1.41        0.50      3.53 o 
   0 -16  12        8.55        1.91      4.98 o 
   1 -16  12        3.72        7.97      6.27 o 
  -3 -15  12       22.41       34.73      5.76 o 
  -2 -15  12       26.14       36.18      3.55 o 
  -1 -15  12       13.24       10.78      3.84 o 
   0 -15  12       43.36       53.62      7.89 o 
   1 -15  12       26.03       32.06      7.12 o 
   2 -15  12       25.46       31.30      7.62 o 
  -3 -14  12        5.11        9.25      2.78 o 
  -2 -14  12      160.92      170.10      6.40 o 
  -1 -14  12       16.75       20.27      3.23 o 
   0 -14  12       17.12       25.06      6.22 o 
   1 -14  12       80.23       85.65      9.41 o 
   2 -14  12       21.00       25.54      6.86 o 
  -3 -13  12        7.09        9.67      2.58 o 
  -2 -13  12        7.63        9.02      2.39 o 
  -1 -13  12        4.92        6.40      2.43 o 
   0 -13  12       26.67       27.84      6.34 o 
   1 -13  12       13.01       16.82      6.08 o 
   2 -13  12       24.67       23.37      6.72 o 
  -4 -12  12        0.71        0.27      2.36 o 
  -3 -12  12       17.55       15.84      2.67 o 
  -2 -12  12       50.14       59.21      3.34 o 
  -1 -12  12        9.13       13.33      2.63 o 
   0 -12  12       74.17       86.36      8.67 o 
   1 -12  12        3.14        1.65      4.57 o 
   2 -12  12       78.86       77.30      8.93 o 
   3 -12  12       23.89        3.30      5.30 o 
  -4 -11  12       30.81       20.63      5.00 o 
  -3 -11  12       11.95       17.45      2.77 o 
  -2 -11  12       12.33       11.20      2.30 o 
  -1 -11  12       18.11       17.41      4.26 o 
   0 -11  12       10.45       14.64      4.87 o 
   1 -11  12       10.67       15.86      5.55 o 
   2 -11  12      284.97      287.15     15.74 o 
   3 -11  12        6.37        1.84      5.37 o 
  -4 -10  12       17.20       19.86      3.05 o 
  -3 -10  12       21.82       26.74      2.62 o 
  -2 -10  12       23.47       27.44      2.46 o 
  -1 -10  12        2.35        1.33      1.61 o 
   0 -10  12       27.88       35.67      6.10 o 
   1 -10  12      157.44      169.04     11.52 o 
   2 -10  12       40.99       31.93      6.70 o 
   3 -10  12       15.21        6.52      5.53 o 
  -4  -9  12       13.11       15.73      2.81 o 
  -3  -9  12        1.38        1.38      1.62 o 
  -2  -9  12       87.36       95.57      3.63 o 
  -1  -9  12       34.62       20.50      4.75 o 
   0  -9  12      121.94      123.64      9.46 o 
   1  -9  12       90.64      103.65      9.27 o 
   2  -9  12       62.60       75.67      8.28 o 
   3  -9  12       13.17       14.92      5.58 o 
  -5  -8  12       12.74       18.93      4.76 o 
  -4  -8  12       22.57       14.07      2.46 o 
  -3  -8  12       46.01       47.13      3.09 o 
  -2  -8  12       40.95       43.18      2.71 o 
  -1  -8  12       50.34       52.12      3.51 o 
   0  -8  12      206.73      219.42     12.19 o 
   1  -8  12      353.16      329.45     16.36 o 
   2  -8  12       13.44       18.41      5.48 o 
   3  -8  12       28.96       33.19      6.45 o 
   4  -8  12       54.05       63.28      8.58 o 
  -5  -7  12        3.41       -0.11      2.62 o 
  -4  -7  12       15.71       17.54      2.46 o 
  -3  -7  12       58.84       60.82      3.34 o 
  -2  -7  12        5.74        9.53      2.30 o 
  -1  -7  12       67.21       74.90      3.97 o 
   0  -7  12      100.94       95.23      8.28 o 
   1  -7  12       32.25       34.02      5.92 o 
   2  -7  12       60.01       62.64      7.18 o 
   3  -7  12        2.29        6.10      4.27 o 
   4  -7  12        1.19       -4.15      4.61 o 
  -5  -6  12       19.11       10.41      6.26 o 
  -4  -6  12       11.53       10.08      2.26 o 
  -3  -6  12       66.28       63.26      3.35 o 
  -2  -6  12       90.91       97.31      3.58 o 
  -1  -6  12       86.50       90.38      3.26 o 
   0  -6  12       43.38       41.25      5.78 o 
   1  -6  12        9.38       12.65      4.55 o 
   2  -6  12       15.99       13.72      4.66 o 
   3  -6  12        6.44        0.55      3.74 o 
   4  -6  12       26.59       18.73      6.24 o 
  -5  -5  12        2.31        1.28      2.31 o 
  -4  -5  12      131.88      135.03      4.83 o 
  -3  -5  12       71.32       82.77      3.86 o 
  -2  -5  12      121.38      120.65      3.87 o 
  -1  -5  12      418.77      421.13      7.35 o 
   0  -5  12      164.72      162.20     10.30 o 
   1  -5  12       32.70       28.55      5.17 o 
   2  -5  12      183.58      176.93     10.99 o 
   3  -5  12       41.64       44.73      6.66 o 
   4  -5  12        6.57       10.23      5.03 o 
  -5  -4  12       14.16        7.67      5.85 o 
  -4  -4  12        8.27       11.08      2.25 o 
  -3  -4  12       39.07       38.44      2.87 o 
  -2  -4  12      278.50      273.75      5.98 o 
  -1  -4  12       84.78       85.95      3.08 o 
   0  -4  12       64.97       65.37      6.61 o 
   1  -4  12      169.07      170.23     10.51 o 
   2  -4  12       22.86       29.72      5.40 o 
   3  -4  12       16.46       23.80      5.30 o 
   4  -4  12       10.85       18.45      5.76 o 
  -5  -3  12        2.65        1.01      3.11 o 
  -4  -3  12       13.60       17.62      3.46 o 
  -3  -3  12       33.08       37.15      3.70 o 
  -2  -3  12        8.99        8.13      2.30 o 
  -1  -3  12      142.48      150.48      5.24 o 
   0  -3  12        3.98        8.72      3.62 o 
   1  -3  12       26.39       30.59      5.23 o 
   2  -3  12       61.95       65.80      7.16 o 
   3  -3  12       15.56       16.23      3.49 o 
   4  -3  12        5.13        5.50      3.62 o 
  -5  -2  12       53.08       63.46      9.80 o 
  -4  -2  12        1.02        2.84      2.51 o 
  -3  -2  12       19.21       21.32      5.30 o 
  -2  -2  12       27.05       25.62      2.98 o 
  -1  -2  12      178.04      179.48     10.74 o 
   0  -2  12       91.64       84.80      6.96 o 
   1  -2  12      236.70      247.02     12.62 o 
   2  -2  12       41.06       34.73      5.60 o 
   3  -2  12       23.32       22.59      3.66 o 
   4  -2  12       69.48       76.34      6.80 o 
  -5  -1  12       15.57        6.16      3.37 o 
  -4  -1  12       31.71       37.45      4.08 o 
  -3  -1  12       73.92       77.22      4.72 o 
  -2  -1  12       60.89       30.67      5.70 o 
  -1  -1  12      152.29      151.01      8.81 o 
   0  -1  12       65.02       58.59      6.27 o 
   1  -1  12       13.13       17.54      4.27 o 
   2  -1  12      295.58      296.17     14.50 o 
   3  -1  12       30.90       40.24      5.23 o 
   4  -1  12        8.09        8.99      3.65 o 
  -5   0  12       15.72       12.68      4.13 o 
  -4   0  12       42.66       45.69      4.23 o 
  -3   0  12        6.49       10.69      2.63 o 
  -2   0  12        8.70        2.37      2.17 o 
  -1   0  12      145.12      160.31      5.61 o 
   0   0  12        0.98        1.67      2.53 o 
   1   0  12      148.30      156.19      9.80 o 
   2   0  12       32.91       38.79      5.72 o 
   3   0  12        1.00        0.27      2.43 o 
   4   0  12       19.55       17.48      3.99 o 
  -5   1  12       16.13        6.36      3.33 o 
  -4   1  12       32.30       33.34      3.91 o 
  -3   1  12       70.38       70.60      4.60 o 
  -1   1  12      145.65      143.87      5.98 o 
   0   1  12       67.19       68.16      6.34 o 
   1   1  12       12.96       12.39      3.85 o 
   2   1  12      297.30      295.83     10.01 o 
   3   1  12       29.80       29.05      5.35 o 
   4   1  12        8.18        8.26      3.48 o 
  -5   2  12       53.01       44.73      9.07 o 
  -4   2  12        1.06        0.86      2.20 o 
  -3   2  12       21.16       22.30      3.19 o 
  -2   2  12       23.24       33.33      5.72 o 
  -1   2  12      181.55      182.28      8.61 o 
   0   2  12       91.58       80.93      6.96 o 
   1   2  12      235.11      232.15     12.17 o 
   2   2  12       39.60       34.35      4.27 o 
   3   2  12       23.16       27.08      5.32 o 
   4   2  12       69.55       69.82      5.89 o 
  -5   3  12        2.64        3.28      2.96 o 
  -4   3  12       13.41       18.16      6.52 o 
  -3   3  12       33.14       37.43      7.14 o 
  -2   3  12        9.07       10.08      3.77 o 
  -1   3  12      144.07      147.22      5.42 o 
   0   3  12        4.02        9.13      3.30 o 
   1   3  12       26.40       19.90      4.34 o 
   2   3  12       60.98       61.01      4.62 o 
   3   3  12       15.76       16.25      6.35 o 
   4   3  12        5.17       11.08      6.08 o 
  -5   4  12       13.67        7.07      6.57 o 
  -4   4  12        8.41        7.85      5.55 o 
  -3   4  12       39.96       33.87      6.57 o 
  -2   4  12      277.98      255.06     14.46 o 
  -1   4  12       84.77       86.14      7.80 o 
   0   4  12       63.99       67.54      6.49 o 
   1   4  12      166.80      163.80     10.01 o 
   2   4  12       22.18       27.94      3.52 o 
   3   4  12       16.40       16.10      2.77 o 
   4   4  12       11.35       17.35      4.22 o 
  -5   5  12        2.49       -0.23      5.44 o 
  -4   5  12      132.35       86.94     10.86 o 
  -3   5  12       69.57       71.75      8.77 o 
  -2   5  12      120.88      100.44      9.18 o 
  -1   5  12      418.98      409.94     18.55 o 
   0   5  12      169.22      158.14      9.89 o 
   1   5  12       32.76       35.64      5.16 o 
   2   5  12      183.12      182.40      7.55 o 
   3   5  12       41.09       44.77      4.61 o 
   4   5  12        6.55        3.64      3.21 o 
  -5   6  12       18.41        2.46      6.45 o 
  -4   6  12       11.96        5.76      5.35 o 
  -3   6  12       65.91       58.04      8.28 o 
  -2   6  12       91.64       89.47      8.86 o 
  -1   6  12       87.18       79.99      7.66 o 
   0   6  12       44.75       46.98      5.94 o 
   1   6  12        9.07       11.41      3.79 o 
   2   6  12       16.21       14.09      3.10 o 
   3   6  12        6.11        6.88      4.68 o 
   4   6  12       26.01       25.31      4.59 o 
  -5   7  12        3.47        3.05      6.17 o 
  -4   7  12       16.50       19.71      6.15 o 
  -3   7  12       59.98       59.33      8.35 o 
  -2   7  12        5.92        9.36      4.52 o 
  -1   7  12       70.62       77.99      7.74 o 
   0   7  12       97.99      104.80      8.29 o 
   1   7  12       32.42       39.64      5.67 o 
   2   7  12       59.95       57.86      6.61 o 
   3   7  12        2.00        8.54      5.03 o 
   4   7  12        1.12       -0.82      3.23 o 
  -4   8  12       22.81       19.94      6.70 o 
  -3   8  12       47.51       52.49      7.83 o 
  -2   8  12       38.44       38.26      6.73 o 
  -1   8  12       50.96       48.29      6.73 o 
   0   8  12      205.09      206.68     12.17 o 
   1   8  12      353.78      351.50     10.86 o 
   2   8  12       13.27        0.78      3.38 o 
   3   8  12       29.24       41.84      6.89 o 
   4   8  12       55.37       76.94      6.72 o 
  -4   9  12       13.74       21.94      7.19 o 
  -3   9  12        1.14       -0.89      3.56 o 
  -2   9  12       86.27       85.56      9.22 o 
  -1   9  12       36.29       38.15      6.27 o 
   0   9  12      122.98      128.30      9.59 o 
   1   9  12       89.91      111.75      8.42 o 
   2   9  12       63.71       51.62      6.47 o 
   3   9  12       13.49       20.61      6.11 o 
   4   9  12       34.19       37.12      5.51 o 
  -4  10  12       16.87       27.11      7.83 o 
  -3  10  12       22.11       30.53      7.19 o 
  -2  10  12       23.61       28.85      6.36 o 
  -1  10  12        2.20       11.29      4.82 o 
   0  10  12       26.98       30.23      5.60 o 
   1  10  12      154.35      171.59     10.53 o 
   2  10  12       40.44       49.21      6.80 o 
   3  10  12       15.68       22.44      6.43 o 
  -4  11  12       31.02       35.89      8.84 o 
  -3  11  12       11.61       17.03      6.08 o 
  -2  11  12       12.43       21.81      5.94 o 
  -1  11  12       17.79       12.44      4.80 o 
   1  11  12       10.72       17.58      5.05 o 
   2  11  12      284.88      300.27     15.15 o 
   3  11  12        6.75        9.52      5.64 o 
  -4  12  12        0.67        2.64      6.01 o 
  -3  12  12       16.59       11.39      5.99 o 
  -2  12  12       48.03       59.12      8.72 o 
  -1  12  12        9.13       17.53      5.74 o 
   1  12  12        2.57        1.15      3.31 o 
   2  12  12       79.30       97.32      9.27 o 
   3  12  12       24.46       27.45      6.68 o 
  -3  13  12        7.25       15.35      6.18 o 
  -2  13  12        7.58       17.90      5.65 o 
   1  13  12       13.10       11.96      4.82 o 
   2  13  12       24.12       24.83      6.72 o 
   3  13  12        1.98       -0.51      5.23 o 
  -3  14  12        5.91        0.37      5.76 o 
  -2  14  12      159.50      172.25     13.24 o 
   1  14  12       78.33       82.40      8.58 o 
   2  14  12       21.70       25.29      6.75 o 
  -3  15  12       23.72       26.58      8.49 o 
   1  15  12       26.14       35.87      7.09 o 
   2  15  12       25.73       23.78      7.04 o 
   0  16  12        8.47       -1.67      4.39 o 
   1  16  12        3.71        9.29      5.92 o 
   0  17  12       26.67       34.26      7.62 o 
  -1 -15  13      122.79      149.25      8.21 o 
   0 -15  13       10.58       11.64      6.45 o 
  -2 -14  13       21.90       22.86      4.70 o 
  -1 -14  13        4.80        6.84      2.94 o 
   0 -14  13       35.98       40.19      7.76 o 
   1 -14  13        2.57        4.89      5.83 o 
  -3 -13  13       44.48       50.00      4.17 o 
  -2 -13  13       30.91       47.06      5.53 o 
  -1 -13  13       22.40       21.39      3.40 o 
   0 -13  13       12.16       16.02      5.83 o 
   1 -13  13       15.90       16.60      6.86 o 
   2 -13  13       12.99        7.80      6.26 o 
  -3 -12  13        5.01        3.55      2.63 o 
  -2 -12  13        7.24        6.90      4.54 o 
  -1 -12  13       30.81       16.38     11.75 o 
   0 -12  13       32.58       34.04      6.68 o 
   1 -12  13       16.26       24.76      6.68 o 
   2 -12  13       39.34       26.69      7.09 o 
  -3 -11  13        0.71       -0.61      2.25 o 
  -2 -11  13       29.82       34.36      2.88 o 
  -1 -11  13       54.48       26.47      3.75 o 
   0 -11  13       26.62       28.25      6.31 o 
   1 -11  13      236.58      255.61     15.20 o 
   2 -11  13        3.91        3.44      5.67 o 
  -4 -10  13       11.59        9.42      2.90 o 
  -3 -10  13       11.99       10.06      2.99 o 
  -2 -10  13        7.58        7.10      1.97 o 
  -1 -10  13       65.06       72.49      4.43 o 
   0 -10  13       31.94       35.07      6.49 o 
   1 -10  13       56.29       54.37      7.89 o 
   2 -10  13        9.31        6.10      5.60 o 
  -4  -9  13       19.52       24.74      3.91 o 
  -3  -9  13       14.99       19.61      2.57 o 
  -2  -9  13        1.85        0.75      1.69 o 
  -1  -9  13       96.34      106.12      4.96 o 
   0  -9  13       42.51       54.58      7.39 o 
   1  -9  13       40.23       50.26      7.66 o 
   3  -9  13        8.85        5.92      5.23 o 
  -4  -8  13       62.06       59.81      4.37 o 
  -3  -8  13       14.92       19.15      2.47 o 
  -2  -8  13        6.86       11.55      2.05 o 
  -1  -8  13       80.75       82.44      4.46 o 
   0  -8  13       47.28       49.90      6.98 o 
   1  -8  13       24.33       31.44      6.59 o 
   2  -8  13       20.20       18.39      6.03 o 
   3  -8  13       39.99       47.88      7.50 o 
  -4  -7  13       17.08       18.20      2.89 o 
  -3  -7  13       27.87       36.50      2.98 o 
  -2  -7  13       16.01       17.04      2.18 o 
  -1  -7  13       40.86       54.19      3.81 o 
   0  -7  13       14.21       15.88      5.07 o 
   1  -7  13       13.93       20.52      5.39 o 
   2  -7  13       24.29       30.92      6.27 o 
   3  -7  13        0.01       -3.92      4.34 o 
  -4  -6  13      141.73      151.88      5.43 o 
  -3  -6  13       66.31       70.77      3.68 o 
  -2  -6  13       39.16       36.82      2.75 o 
  -1  -6  13       26.45       27.25      3.04 o 
   0  -6  13       22.92       39.96      6.20 o 
   1  -6  13       28.77       29.70      5.97 o 
   2  -6  13       32.70       26.35      5.85 o 
   3  -6  13        0.30       -0.55      4.34 o 
  -5  -5  13        1.67        5.17      7.00 o 
  -4  -5  13        9.71       11.41      2.50 o 
  -3  -5  13        5.23        6.32      1.92 o 
  -2  -5  13      237.24      235.76      5.68 o 
  -1  -5  13      103.60      121.41      5.15 o 
   0  -5  13       15.74       18.27      4.89 o 
   1  -5  13       56.17       55.98      6.96 o 
   2  -5  13       30.16       29.08      5.90 o 
   3  -5  13        0.87       -2.04      3.81 o 
   4  -5  13        6.08       -0.50      4.96 o 
  -5  -4  13        3.91        2.90      3.32 o 
  -4  -4  13      119.65      130.67      6.86 o 
  -3  -4  13      150.94      170.90      6.77 o 
  -2  -4  13       91.40       59.85     10.26 o 
  -1  -4  13       94.10       95.66      4.64 o 
   0  -4  13      118.91      134.42      9.82 o 
   1  -4  13       21.42       16.36      4.45 o 
   2  -4  13       17.24       24.72      5.62 o 
   3  -4  13       23.71       27.82      5.92 o 
   4  -4  13        5.91       10.79      5.56 o 
  -5  -3  13        3.54        1.26      3.33 o 
  -4  -3  13       34.73       36.85      4.50 o 
  -3  -3  13       49.64       66.72      4.71 o 
  -2  -3  13      312.33      316.94     16.16 o 
  -1  -3  13      141.89      159.77      8.53 o 
   0  -3  13       24.64       18.93      4.66 o 
   1  -3  13        5.81        6.80      3.77 o 
   2  -3  13       13.75       14.21      4.63 o 
   3  -3  13       30.07       27.10      6.11 o 
   4  -3  13        6.91        8.55      4.28 o 
  -5  -2  13        5.93        0.13      4.14 o 
  -4  -2  13       13.44       14.84      3.62 o 
  -3  -2  13       84.43       90.93      8.02 o 
  -2  -2  13       65.80       62.50      7.34 o 
  -1  -2  13      265.64      271.99     14.23 o 
   0  -2  13       67.60       61.85      6.75 o 
   1  -2  13      135.38      139.82      9.85 o 
   2  -2  13       11.04        8.68      4.08 o 
   3  -2  13       74.34       78.20      8.38 o 
   4  -2  13        7.79       14.63      4.47 o 
  -5  -1  13        5.89        4.91      3.21 o 
  -4  -1  13       34.08       40.62      4.52 o 
  -3  -1  13       16.96       29.30      3.67 o 
  -2  -1  13       31.23       21.60      6.89 o 
  -1  -1  13       93.14       92.04      7.94 o 
   0  -1  13       40.95       38.54      5.71 o 
   1  -1  13       56.07       53.27      6.65 o 
   2  -1  13        4.03        2.99      3.54 o 
   3  -1  13        5.27        5.92      4.57 o 
   4  -1  13       30.94       38.57      5.39 o 
  -5   0  13      185.49      212.81     16.85 o 
  -4   0  13       35.38       51.17      5.47 o 
  -3   0  13        0.01        1.31      2.20 o 
  -2   0  13       10.37       13.36      2.71 o 
  -1   0  13       60.21       64.06      7.09 o 
   0   0  13        0.06        0.57      2.76 o 
   1   0  13       56.49       55.63      6.61 o 
   2   0  13        2.55        4.08      3.35 o 
   3   0  13        3.58       -4.02      3.03 o 
   4   0  13        6.88       14.31      4.36 o 
  -5   1  13        5.25        1.62      3.09 o 
  -4   1  13       34.98       36.65      4.19 o 
  -3   1  13       16.59       25.38      3.53 o 
  -2   1  13       30.84       25.72      3.23 o 
  -1   1  13       90.99       84.55      7.82 o 
   0   1  13       42.27       44.71      5.97 o 
   1   1  13       55.73       56.81      6.57 o 
   2   1  13        3.62        5.05      3.58 o 
   3   1  13        5.43        4.72      3.26 o 
   4   1  13       31.22       38.00      5.31 o 
  -5   2  13        6.23        1.54      3.14 o 
  -4   2  13       13.59       14.60      3.60 o 
  -3   2  13       83.25       79.79      5.12 o 
  -2   2  13       65.80       66.36      4.68 o 
  -1   2  13      268.72      262.54     14.18 o 
   0   2  13       64.04       63.03      6.49 o 
   1   2  13      134.32      142.27      9.46 o 
   2   2  13        9.97       10.79      4.04 o 
   3   2  13       74.74       77.88      5.74 o 
   4   2  13        7.44       11.27      6.88 o 
  -5   3  13        3.44        2.08      3.07 o 
  -4   3  13       32.99       32.45      4.25 o 
  -3   3  13       50.69       57.92      4.49 o 
  -2   3  13      314.35      327.65      9.11 o 
  -1   3  13      140.13      146.50     10.38 o 
   0   3  13       24.18       25.66      5.02 o 
   1   3  13        5.89        7.78      3.67 o 
   2   3  13       13.62       13.50      4.27 o 
   3   3  13       29.39       29.13      5.64 o 
   4   3  13        6.86        8.81      6.47 o 
  -5   4  13        3.88        0.68      3.75 o 
  -3   4  13      153.61      147.85     12.23 o 
  -1   4  13       97.53       96.62      8.56 o 
   0   4  13      115.14      128.67      9.36 o 
   1   4  13       21.87       17.60      4.34 o 
   2   4  13       17.48       22.91      5.02 o 
   3   4  13       24.07       33.76      6.04 o 
   4   4  13        6.35        7.16      6.47 o 
  -4   5  13        8.82        8.45      5.85 o 
  -3   5  13        5.42        7.71      4.48 o 
  -2   5  13      238.41      227.35     14.18 o 
  -1   5  13      100.20       98.32      8.93 o 
   0   5  13       15.18       14.14      4.27 o 
   1   5  13       54.07       59.74      6.68 o 
   2   5  13       29.07       28.34      5.23 o 
   3   5  13        0.94        0.58      4.15 o 
   4   5  13        6.88       14.69      6.79 o 
  -4   6  13      139.76      144.59     13.54 o 
  -3   6  13       65.59       75.14      9.52 o 
  -2   6  13       41.95       33.49      6.65 o 
  -1   6  13       28.22       31.76      5.85 o 
   0   6  13       22.92       32.89      5.60 o 
   1   6  13       28.33       44.66      6.06 o 
   2   6  13       31.53       29.13      5.46 o 
   3   6  13        0.35       -0.07      4.80 o 
   4   6  13       13.75       15.35      7.04 o 
  -4   7  13       16.95       16.32      6.86 o 
  -3   7  13       28.14       26.28      6.79 o 
  -2   7  13       15.54       12.88      5.23 o 
  -1   7  13       43.48       52.51      7.35 o 
   0   7  13       13.70       10.46      3.92 o 
   1   7  13       12.84       23.92      4.98 o 
   3   7  13        0.01       -0.69      4.77 o 
  -4   8  13       61.56       68.72     10.51 o 
  -3   8  13       16.60       21.19      6.66 o 
  -2   8  13        6.54       13.84      4.94 o 
  -1   8  13       81.09       76.98      8.44 o 
   0   8  13       48.56       42.35      6.65 o 
   1   8  13       24.65       21.89      5.19 o 
   2   8  13       18.95       20.49      5.32 o 
   3   8  13       41.60       52.33      7.99 o 
  -4   9  13       19.67       19.46      7.82 o 
  -3   9  13       14.47       24.67      7.04 o 
  -2   9  13        2.04        4.82      4.24 o 
  -1   9  13       97.92      113.34      9.89 o 
   0   9  13       41.83       38.84      6.40 o 
   2   9  13      128.80      103.83      9.30 o 
   3   9  13        9.45       15.81      6.43 o 
  -4  10  13       11.13        8.20      6.70 o 
  -3  10  13       12.37       17.95      6.52 o 
  -2  10  13        7.49        7.05      4.41 o 
  -1  10  13       65.93       77.02      8.98 o 
   0  10  13       30.78       36.77      6.49 o 
   2  10  13        8.74       -5.23      3.67 o 
   3  10  13       36.82       44.32      7.96 o 
  -3  11  13        0.66        0.23      4.91 o 
  -2  11  13       28.92       28.27      6.79 o 
   2  11  13        3.71       16.00      5.94 o 
  -3  12  13        4.76       10.86      6.50 o 
  -2  12  13        7.00        8.03      5.46 o 
  -1  12  13       31.88       34.70      7.09 o 
   2  12  13       38.45       30.13      6.93 o 
  -3  13  13       45.05       45.47      9.57 o 
  -2  13  13       30.41       43.31      8.28 o 
   2  13  13       12.92       17.15      6.45 o 
  -2  14  13       22.83       19.90      6.93 o 
  -1 -13  14       10.05       13.73      6.40 o 
   0 -13  14        3.33        5.60      5.90 o 
  -2 -12  14       41.10       52.63      4.94 o 
  -1 -12  14        9.46       12.92      5.81 o 
   0 -12  14       21.42       26.72      7.00 o 
   1 -12  14       31.29       34.10      7.66 o 
  -3 -11  14        2.28        1.74      2.79 o 
  -2 -11  14       18.32       21.77      3.76 o 
  -1 -11  14        6.17       13.20      5.48 o 
   0 -11  14        2.32       -4.93      4.73 o 
   1 -11  14       19.29       23.04      7.12 o 
  -3 -10  14       32.84       37.74      3.45 o 
  -2 -10  14        8.97       14.13      3.49 o 
  -1 -10  14        0.22       -0.76      4.41 o 
   0 -10  14       25.80       36.63      7.12 o 
   1 -10  14        9.34       13.88      6.70 o 
   2 -10  14       27.09       -2.52      5.32 o 
  -3  -9  14        4.47        3.77      2.22 o 
  -2  -9  14       31.32       35.57      4.01 o 
  -1  -9  14       22.67       35.58      6.57 o 
   0  -9  14       17.34       23.14      6.45 o 
   1  -9  14       32.28       30.59      7.23 o 
   2  -9  14       33.32       10.33      6.10 o 
  -3  -8  14       11.76       16.61      2.74 o 
  -2  -8  14        0.23       -3.08      2.39 o 
  -1  -8  14        8.69        4.45      4.38 o 
   0  -8  14        1.75        3.05      4.52 o 
   1  -8  14        4.21        0.85      5.19 o 
   2  -8  14       15.53        2.36      5.23 o 
  -4  -7  14       18.55       22.27      3.26 o 
  -3  -7  14        5.22        1.77      2.00 o 
  -2  -7  14       37.21       34.16      3.80 o 
  -1  -7  14       35.54       31.54      6.31 o 
   0  -7  14       43.95       43.10      6.98 o 
   2  -7  14       65.01       72.16      8.93 o 
  -4  -6  14        1.72        0.82      2.43 o 
  -3  -6  14       48.67       54.91      3.65 o 
  -2  -6  14       62.09       22.55      6.15 o 
  -1  -6  14       30.85       41.06      6.70 o 
   0  -6  14       72.69       78.97      8.56 o 
   2  -6  14        8.95        6.33      4.89 o 
   3  -6  14       23.48       27.95      7.37 o 
  -4  -5  14       18.37       20.79      4.11 o 
  -3  -5  14        3.18        2.85      2.87 o 
  -2  -5  14       53.83       35.71     25.47 o 
  -1  -5  14       40.96       48.13      6.82 o 
   0  -5  14       33.07       39.08      6.54 o 
   1  -5  14       16.87       19.46      5.42 o 
   2  -5  14       10.64        9.39      5.14 o 
   3  -5  14        4.61        4.29      5.10 o 
  -4  -4  14        6.16        6.54      3.59 o 
  -3  -4  14        0.49        1.18      2.76 o 
  -2  -4  14       26.05       20.77      4.09 o 
  -1  -4  14       61.68       91.60      8.79 o 
   0  -4  14       72.43       62.36      7.66 o 
   1  -4  14       23.37       28.97      5.65 o 
   2  -4  14       30.51       35.46      6.77 o 
   3  -4  14        9.44       17.37      6.26 o 
  -4  -3  14       55.62       63.01      5.59 o 
  -3  -3  14        1.90        2.32      3.03 o 
  -2  -3  14       12.74       10.20      2.84 o 
  -1  -3  14        5.91        9.69      4.63 o 
   0  -3  14       78.23       76.63      7.66 o 
   1  -3  14       98.93       95.34      8.45 o 
   2  -3  14       72.61       84.53      8.83 o 
   3  -3  14        5.63        4.36      5.12 o 
  -4  -2  14        0.27       -2.82      3.16 o 
  -3  -2  14       28.71       37.23      4.24 o 
  -2  -2  14       39.69       44.29      5.05 o 
  -1  -2  14       22.22       21.07      5.40 o 
   0  -2  14       17.49       17.33      4.61 o 
   1  -2  14       14.15       12.46      4.59 o 
   2  -2  14        9.15       14.71      5.05 o 
   3  -2  14       16.80       17.67      5.83 o 
  -4  -1  14       81.42       93.53      6.28 o 
  -3  -1  14        2.08        1.19      2.79 o 
  -2  -1  14       33.50       32.14      3.67 o 
  -1  -1  14       48.99       66.14      7.62 o 
   0  -1  14       11.18       17.40      4.87 o 
   1  -1  14       23.98       26.12      5.56 o 
   2  -1  14       23.96       31.35      5.95 o 
   3  -1  14        0.18        0.71      4.52 o 
  -4   0  14       15.56       15.37      4.01 o 
  -3   0  14       37.56       46.84      4.52 o 
  -2   0  14       39.49       48.05      4.18 o 
  -1   0  14        1.49        2.46      2.99 o 
   0   0  14       28.52       23.55      5.23 o 
   1   0  14        0.01        1.81      3.26 o 
   2   0  14        9.57       10.60      4.45 o 
   3   0  14       15.50       20.75      5.72 o 
  -4   1  14       80.53      100.96      7.57 o 
  -3   1  14        2.06       -0.16      3.91 o 
  -2   1  14       32.05       37.80      4.71 o 
  -1   1  14       50.18       57.27      7.39 o 
   0   1  14       11.33       17.05      4.64 o 
   1   1  14       23.09       36.26      5.94 o 
   2   1  14       25.21       21.44      5.40 o 
   3   1  14        0.18       -1.13      3.86 o 
  -4   2  14        0.27       -1.72      3.16 o 
  -3   2  14       28.02       35.11      5.68 o 
  -2   2  14       39.08       38.95      3.92 o 
  -1   2  14       22.01       20.06      5.23 o 
   0   2  14       17.75       11.80      4.22 o 
   1   2  14       13.43       10.60      3.88 o 
   2   2  14        9.48       12.37      4.50 o 
   3   2  14       16.26       12.51      5.14 o 
  -4   3  14       54.50       66.66      6.64 o 
  -3   3  14        1.89       -0.81      2.63 o 
  -2   3  14       11.71        9.20      2.78 o 
  -1   3  14        7.47        7.60      4.22 o 
   0   3  14       78.12       77.00      7.74 o 
   1   3  14       98.93      104.04      8.67 o 
   2   3  14       71.84       81.87      8.03 o 
   3   3  14        5.72       10.46      4.91 o 
  -4   4  14        6.28        7.53      4.47 o 
  -3   4  14        0.27       -1.34      2.57 o 
  -2   4  14       25.14       30.86      3.62 o 
  -1   4  14       61.55       65.07      7.96 o 
   0   4  14       70.48       72.48      7.37 o 
   1   4  14       23.76       31.56      5.71 o 
   2   4  14       30.48       24.58      5.39 o 
  -4   5  14       18.59       20.16      4.07 o 
  -3   5  14        3.12        9.07      5.69 o 
  -2   5  14       54.11       53.91      8.03 o 
  -1   5  14       41.81       38.33      6.66 o 
   0   5  14       33.70       33.90      6.10 o 
   1   5  14       16.72       14.85      4.50 o 
   2   5  14       10.57       13.24      4.66 o 
  -4   6  14        1.65        1.74      5.40 o 
  -3   6  14       49.28       49.89      8.93 o 
  -1   6  14       30.24       39.18      6.63 o 
   0   6  14       71.49       72.30      7.99 o 
   1   6  14       72.36       73.60      7.78 o 
  -3   7  14        5.31        7.69      5.39 o 
  -2   7  14       39.40       29.54      7.05 o 
  -1   7  14       36.42       41.24      6.95 o 
   0   7  14       43.73       46.59      6.95 o 
   1   7  14       69.89       77.99      7.80 o 
  -3   8  14       11.77       16.64      6.77 o 
  -2   8  14        0.20       -0.14      4.29 o 
  -1   8  14        9.07        8.59      4.68 o 
   0   8  14        1.83       -1.31      3.35 o 
  -3   9  14        4.20        3.21      5.83 o 
  -2   9  14       32.57       40.23      7.85 o 
  -1   9  14       22.32       19.95      5.99 o 
   0   9  14       17.65       22.59      5.56 o 
  -3  10  14       32.00       32.77      8.52 o 
  -2  10  14        8.95       16.45      6.11 o 
  -1  10  14        0.29        2.29      4.24 o 
  -3  11  14        2.32       -1.54      5.85 o 
  -2  11  14       18.73       25.62      7.43 o 
  -1  11  14        6.13       10.51      5.25 o 
  -2  12  14       42.11       56.62      9.75 o 
  -1 -11  15       24.07       29.90      7.12 o 
   0 -11  15       27.72       21.55      7.11 o 
  -2 -10  15       22.99       23.95      4.31 o 
  -1 -10  15       16.11       12.58      6.08 o 
   0 -10  15       15.36       19.40      6.59 o 
  -2  -9  15       87.53       64.15     10.76 o 
  -1  -9  15        0.14        0.37      4.66 o 
   0  -9  15       14.37       17.92      6.27 o 
   1  -9  15       47.70       14.46      6.03 o 
  -2  -8  15        7.38        5.25      4.39 o 
  -1  -8  15       12.37        8.58      5.62 o 
   0  -8  15        3.31       -1.26      4.73 o 
   1  -8  15       33.01        9.32      5.87 o 
  -3  -7  15       11.27       13.19      2.92 o 
  -2  -7  15        5.40        3.39      2.97 o 
  -1  -7  15        3.95        5.94      5.23 o 
   0  -7  15       16.22       14.83      5.99 o 
   1  -7  15       38.04        5.71      5.14 o 
  -3  -6  15       26.64       27.34      4.48 o 
  -2  -6  15       16.63       22.26      4.61 o 
  -1  -6  15       84.87       98.03      9.80 o 
   1  -6  15        4.89        0.46      5.19 o 
   2  -6  15       28.17       29.98      7.39 o 
  -3  -5  15       18.59       24.91      4.30 o 
  -2  -5  15       62.48       57.68      8.56 o 
  -1  -5  15       62.92       59.67      8.35 o 
   0  -5  15       15.11       11.75      5.49 o 
   1  -5  15       17.28       21.87      6.20 o 
   2  -5  15        9.57       21.09      6.49 o 
  -3  -4  15       28.77       39.86      4.60 o 
  -2  -4  15       31.83       31.12      6.88 o 
  -1  -4  15       37.03       35.78      7.09 o 
   1  -4  15       25.49       35.97      6.84 o 
   2  -4  15       21.02       16.41      5.92 o 
  -3  -3  15       20.75       19.36      4.25 o 
  -2  -3  15       62.29       53.50      8.22 o 
  -1  -3  15       31.75       35.62      6.77 o 
   0  -3  15        5.32        7.25      4.18 o 
   1  -3  15       42.35       50.81      7.62 o 
   2  -3  15       10.27       10.24      5.28 o 
  -3  -2  15       34.04       35.12      4.68 o 
  -2  -2  15       31.06       27.45      6.95 o 
  -1  -2  15        7.81        7.64      5.12 o 
   0  -2  15        6.18        9.98      4.31 o 
   1  -2  15       52.94       62.96      8.13 o 
   2  -2  15        5.83        2.25      4.54 o 
  -4  -1  15        5.94        7.63      4.55 o 
  -3  -1  15       28.81       40.63      6.62 o 
  -1  -1  15       28.65       33.39      6.34 o 
   0  -1  15       25.38       28.58      6.04 o 
   1  -1  15       17.92       22.28      5.79 o 
   2  -1  15        1.48        3.31      4.78 o 
  -4   0  15       20.25       17.91      5.26 o 
  -3   0  15       77.08       81.94      6.89 o 
  -2   0  15      280.15      248.68     15.97 o 
  -1   0  15       21.24       14.81      4.91 o 
   0   0  15       69.30       88.61      8.67 o 
   1   0  15        1.31        6.52      4.55 o 
   2   0  15       59.38       49.05      7.57 o 
  -4   1  15        5.96       12.56      4.73 o 
  -3   1  15       30.21       33.65      8.06 o 
  -2   1  15      101.19      103.70     10.46 o 
  -1   1  15       27.58       27.22      6.17 o 
   0   1  15       25.96       31.92      6.34 o 
   1   1  15       16.84       19.92      5.42 o 
   2   1  15        1.47        3.99      4.41 o 
  -3   2  15       33.46       39.56      5.65 o 
  -2   2  15       32.16       40.19      7.50 o 
  -1   2  15        7.87        7.76      4.39 o 
   0   2  15        6.68        9.25      4.32 o 
   1   2  15       52.00       68.92      7.94 o 
   2   2  15        5.87        1.56      4.16 o 
  -3   3  15       21.54       24.51      4.21 o 
  -2   3  15       61.76       63.28      8.70 o 
  -1   3  15       31.47       38.14      6.93 o 
   0   3  15        5.67       12.94      4.89 o 
   1   3  15       40.74       51.73      7.21 o 
   2   3  15       10.23       12.39      5.12 o 
  -3   4  15       27.86       38.51      4.71 o 
  -2   4  15       32.81       37.64      7.78 o 
  -1   4  15       38.76       52.97      7.78 o 
   0   4  15       54.46       60.93      7.74 o 
   1   4  15       25.48       29.70      6.08 o 
   2   4  15       20.55       27.75      6.03 o 
  -3   5  15       18.01       25.01      4.27 o 
  -2   5  15       62.99       77.71      9.96 o 
  -1   5  15       63.10       79.37      9.18 o 
   0   5  15       14.87       16.94      5.26 o 
   1   5  15       16.74       14.97      5.17 o 
   2   5  15        9.25       15.88      5.42 o 
  -3   6  15       27.11       25.16      4.33 o 
  -2   6  15       16.28       15.19      6.49 o 
  -1   6  15       83.36       78.82      9.27 o 
   0   6  15       78.99       87.70      8.83 o 
   1   6  15        4.92        9.20      4.47 o 
  -3   7  15       11.45       12.85      6.57 o 
  -2   7  15        5.37        7.16      5.81 o 
  -1   7  15        4.23        7.69      5.05 o 
   0   7  15       15.74       13.88      5.26 o 
   1   7  15       38.84       56.64      7.71 o 
  -2   8  15        7.82       16.96      6.84 o 
  -1   8  15       12.27       11.73      5.46 o 
   0   8  15        3.62        4.87      4.48 o 
  -1   9  15        0.15       -1.88      4.43 o 
   0   9  15       13.75       24.15      6.34 o 
  -2  10  15       23.23       42.18      8.86 o 
  -1  10  15       16.22       19.33      7.09 o 
  -1  11  15       24.78       32.27      8.36 o 
  -1  -6  16       20.78        7.21      5.51 o 
   0  -6  16        4.90        0.18      5.09 o 
   0  -5  16        1.24        1.58      5.03 o 
  -2  -4  16        2.77        0.12      5.35 o 
  -1  -4  16        0.69        0.19      5.10 o 
   0  -4  16       10.29        2.61      4.38 o 
  -2  -3  16        9.20        1.01      5.09 o 
  -1  -3  16        1.26        2.66      5.46 o 
   0  -3  16       11.07       18.24      6.15 o 
   1  -3  16       25.60       34.20      7.14 o 
  -2  -2  16       11.12        0.96      5.35 o 
  -1  -2  16       50.15        6.43      5.32 o 
   0  -2  16       17.51       15.88      5.92 o 
   1  -2  16        6.96       13.43      5.78 o 
  -1  -1  16        4.27        2.06      4.52 o 
   0  -1  16        2.00        1.97      4.25 o 
   1  -1  16       10.60       14.00      5.65 o 
  -3   0  16       32.45       29.68      5.86 o 
  -2   0  16       82.56        6.59      5.88 o 
  -1   0  16      159.70      140.56     11.82 o 
   0   0  16        3.31        0.96      4.59 o 
   1   0  16       18.06       18.96      6.18 o 
  -2   1  16       78.66       92.72     10.58 o 
  -1   1  16        3.81        2.25      4.86 o 
   0   1  16        2.18        3.05      4.63 o 
   1   1  16       11.22        8.75      5.30 o 
  -2   2  16       11.09        7.44      5.56 o 
  -1   2  16       48.73       58.48      8.56 o 
   0   2  16       16.20       26.14      6.66 o 
   1   2  16        6.86        8.93      5.28 o 
  -2   3  16        8.96       11.70      6.06 o 
  -1   3  16        1.40        5.39      4.78 o 
   0   3  16       11.02        7.53      5.19 o 
   1   3  16       25.32       30.36      7.05 o 
  -2   4  16        2.76        1.58      5.67 o 
  -1   4  16        0.76       -0.11      4.96 o 
   0   4  16        9.92        8.84      5.25 o 
   1   4  16       20.50       39.87      7.28 o 
  -2   5  16       62.12       78.91     10.67 o 
  -1   5  16       88.49       98.85     10.95 o 
   0   5  16        1.40        6.88      5.28 o 
   1   5  16       34.86       36.52      7.43 o 
  -1   6  16       20.14       25.39      6.96 o 
   0   6  16        4.73        6.45      5.07 o 
  -1   7  16        5.15        5.65      6.01 o 
   0   7  16        3.91        5.88      5.85 o 
                                                 
